# Supplementary material for: 2-p-Tolyl-1-p-tolyl­methyl-1H-benzimidazole
Source: Acta Crystallogr Sect E Struct Rep Online. 2009 Jun 27;65(Pt 7):o1688. doi: 10.1107/S1600536809021175 (PMC2969414; doi:10.1107/S1600536809021175)
Supplement: Supplementary file 1 [file e-65-o1688-sup1.cif]

##############################################################################
###                                                                        ###
###        Electronic paper (Acta Crystallographica Section E)             ###
###                                                                        ###
##############################################################################
#                                                                            #
# This CIF contains the data in a paper accepted for publication in Acta     #
# Crystallographica Section E. It conforms to the requirements of Notes      #
# for Authors for Section E, and has been peer reviewed under the auspices   #
# of the IUCr Commission on Journals.                                        #
#                                                                            #
# Full details of the Crystallographic Information File format               #
# are given in the paper "The Crystallographic Information File (CIF):       #
# a New Standard Archive File for Crystallography" by S. R. Hall, F. H.      #
# Allen and I. D. Brown [Acta Cryst. (1991), A47, 655-685].                  #
#                                                                            #
# The current version of the core CIF dictionary is obtainable from          #
# ftp://ftp.iucr.org/pub/cif_core.dic. The current version number is 2.4.    #
#                                                                            #
# Software is freely available for graphical display of the structure(s) in  #
# this CIF.  For information consult the CIF home page http://www.iucr.org/  #
# cif/home.html                                                              #
#                                                                            #
# This file may be used for bona fide research purposes within the           #
# scientific community so long as proper attribution is given to the journal # 
# article from which it was obtained.                                        #
#                                                                            #
##############################################################################
                                             
data_I
_audit_creation_method     SHELXL-97
_chemical_name_systematic
;
2-<i>p</i>-Tolyl-1-<i>p</i>-tolylmethyl-1<i>H</i>-benzimidazole
;
_chemical_name_common     ?
_chemical_formula_moiety     'C22 H20 N2'
_chemical_formula_sum     'C22 H20 N2'
_chemical_formula_iupac     'C22 H20 N2'
_chemical_formula_weight     312.40
_chemical_melting_point     ?
_symmetry_cell_setting     triclinic
_symmetry_space_group_name_H-M     'P -1'
_symmetry_space_group_name_Hall     '-P 1'
loop_
    _symmetry_equiv_pos_as_xyz
    'x, y, z'
    '-x, -y, -z'
_cell_length_a     9.7046(19)
_cell_length_b     10.457(2)
_cell_length_c     17.825(4)
_cell_angle_alpha     84.12(3)
_cell_angle_beta     81.44(3)
_cell_angle_gamma     75.87(3)
_cell_volume     1730.4(7)
_cell_formula_units_Z     4
_cell_measurement_reflns_used     2562
_cell_measurement_theta_min     3.01
_cell_measurement_theta_max     27.48
_cell_measurement_temperature     294(2)
_exptl_crystal_description     'prism'
_exptl_crystal_colour     'yellow'
_exptl_crystal_size_max     0.20
_exptl_crystal_size_mid     0.18
_exptl_crystal_size_min     0.15
_exptl_crystal_density_diffrn     1.199
_exptl_crystal_density_meas     ?
_exptl_crystal_density_method     'not measured'
_exptl_crystal_F_000     664
_exptl_absorpt_coefficient_mu     0.070
_exptl_absorpt_correction_type     'multi-scan'
_exptl_absorpt_process_details     '(CrystalClear; Rigaku, 2005)'
_exptl_absorpt_correction_T_min     0.984
_exptl_absorpt_correction_T_max     0.988
_exptl_special_details
;
;
_diffrn_ambient_temperature     294(2)
_diffrn_radiation_type     MoK\a
_diffrn_radiation_wavelength     0.71073
_diffrn_radiation_source     'fine-focus sealed tube'
_diffrn_radiation_monochromator     graphite
_diffrn_measurement_device_type     'Rigaku SCXmini'
_diffrn_measurement_method     \w
_diffrn_detector_area_resol_mean     13.6612
_diffrn_reflns_number     16221
_diffrn_reflns_av_R_equivalents     0.0565
_diffrn_reflns_av_sigmaI/netI     0.0751
_diffrn_reflns_theta_min     3.01
_diffrn_reflns_theta_max     26.00
_diffrn_reflns_theta_full     26.00
_diffrn_measured_fraction_theta_max     0.997
_diffrn_measured_fraction_theta_full     0.997
_diffrn_reflns_limit_h_min     -11
_diffrn_reflns_limit_h_max     11
_diffrn_reflns_limit_k_min     -12
_diffrn_reflns_limit_k_max     12
_diffrn_reflns_limit_l_min     -21
_diffrn_reflns_limit_l_max     21
_diffrn_standards_number     0
_diffrn_standards_interval_count     .
_diffrn_standards_interval_time     .
_diffrn_standards_decay_%     ?
_refine_special_details
;
Refinement of <i>F</i>^2^ against ALL reflections. The weighted <i>R</i>-factor
<i>wR</i> and goodness of fit <i>S</i> are based on <i>F</i>^2^, conventional
<i>R</i>-factors <i>R</i> are based on <i>F</i>, with <i>F</i> set to zero for
negative <i>F</i>^2^. The threshold expression of <i>F</i>^2^ >
\s(<i>F</i>^2^) is used only for calculating <i>R</i>-factors(gt) <i>etc</i>.
and is not relevant to the choice of reflections for refinement.
<i>R</i>-factors based on <i>F</i>^2^ are statistically about twice as large
as those based on <i>F</i>, and <i>R</i>- factors based on ALL data will be
even larger.
;
_reflns_number_total     6773
_reflns_number_gt     3812
_reflns_threshold_expression     I>2\s(I)
_refine_ls_structure_factor_coef     Fsqd
_refine_ls_matrix_type     full
_refine_ls_R_factor_all     0.1273
_refine_ls_R_factor_gt     0.0653
_refine_ls_wR_factor_gt     0.1497
_refine_ls_wR_factor_ref     0.1732
_refine_ls_goodness_of_fit_ref     1.009
_refine_ls_restrained_S_all     1.009
_refine_ls_number_reflns     6773
_refine_ls_number_parameters     434
_refine_ls_number_restraints     0
_refine_ls_hydrogen_treatment     constr
_refine_ls_weighting_scheme     calc
_refine_ls_weighting_details
         'calc w=1/[\s^2^(Fo^2^)+(0.0746P)^2^+0.1986P] where P=(Fo^2^+2Fc^2^)/3'
_atom_sites_solution_hydrogens     geom
_atom_sites_solution_primary     direct
_atom_sites_solution_secondary     difmap
_refine_ls_shift/su_max     0.001
_refine_ls_shift/su_mean     0.000
_refine_diff_density_max     0.228
_refine_diff_density_min     -0.162
_refine_ls_extinction_method     'SHELXL97 (Sheldrick, 2008)'
_refine_ls_extinction_coef     0.0175(19)
_refine_ls_extinction_expression
                                  'Fc^*^=kFc[1+0.001xFc^2^\l^3^/sin(2\q)]^-1/4^'
loop_
    _atom_type_symbol
    _atom_type_description
    _atom_type_scat_dispersion_real
    _atom_type_scat_dispersion_imag
    _atom_type_scat_source
    'C' 'C' 0.0033 0.0016
                         'International Tables Vol C Tables 4.2.6.8 and 6.1.1.4'
    'H' 'H' 0.0000 0.0000
                         'International Tables Vol C Tables 4.2.6.8 and 6.1.1.4'
    'N' 'N' 0.0061 0.0033
                         'International Tables Vol C Tables 4.2.6.8 and 6.1.1.4'
_computing_data_collection     'CrystalClear (Rigaku, 2005)'
_computing_cell_refinement     'CrystalClear (Rigaku, 2005)'
_computing_data_reduction     'CrystalClear (Rigaku, 2005)'
_computing_structure_solution     'SHELXS97 (Sheldrick, 2008)'
_computing_structure_refinement     'SHELXL97 (Sheldrick, 2008)'
_computing_molecular_graphics     'SHELXTL (Sheldrick, 2008)'
_computing_publication_material     'SHELXL97 (Sheldrick, 2008)'
loop_
    _atom_site_type_symbol
    _atom_site_label
    _atom_site_fract_x
    _atom_site_fract_y
    _atom_site_fract_z
    _atom_site_U_iso_or_equiv
    _atom_site_adp_type
    _atom_site_calc_flag
    _atom_site_refinement_flags
    _atom_site_occupancy
    _atom_site_disorder_assembly
    _atom_site_disorder_group
    N N1 0.6191(2) 1.6298(2) -0.44528(12) 0.0553(6) Uani d . 1 . .
    N N2 0.6780(2) 1.57278(19) -0.32714(11) 0.0453(5) Uani d . 1 . .
    N N3 0.1316(2) 1.0170(2) 0.07446(11) 0.0479(5) Uani d . 1 . .
    N N4 0.2184(2) 0.98105(19) 0.18661(11) 0.0424(5) Uani d . 1 . .
    C C1 0.8163(3) 1.4336(2) -0.43273(14) 0.0464(6) Uani d . 1 . .
    C C2 0.9553(3) 1.4080(3) -0.41494(14) 0.0542(7) Uani d . 1 . .
    H H2A 0.9774 1.4587 -0.3806 0.065 Uiso calc R 1 . .
    C C3 1.0614(3) 1.3078(3) -0.44762(15) 0.0586(8) Uani d . 1 . .
    H H3B 1.1543 1.2925 -0.4355 0.070 Uiso calc R 1 . .
    C C4 1.0298(3) 1.2301(3) -0.49837(16) 0.0588(8) Uani d . 1 . .
    C C5 0.8919(3) 1.2560(3) -0.51599(16) 0.0650(8) Uani d . 1 . .
    H H5A 0.8699 1.2052 -0.5504 0.078 Uiso calc R 1 . .
    C C6 0.7857(3) 1.3558(3) -0.48363(15) 0.0576(7) Uani d . 1 . .
    H H6A 0.6930 1.3710 -0.4960 0.069 Uiso calc R 1 . .
    C C7 1.1466(3) 1.1202(3) -0.53379(19) 0.0848(10) Uani d . 1 . .
    H H7A 1.2352 1.1176 -0.5152 0.127 Uiso calc R 1 . .
    H H7B 1.1578 1.1364 -0.5881 0.127 Uiso calc R 1 . .
    H H7C 1.1206 1.0371 -0.5205 0.127 Uiso calc R 1 . .
    C C8 0.7038(3) 1.5452(2) -0.40265(14) 0.0466(6) Uani d . 1 . .
    C C9 0.5663(3) 1.6844(3) -0.32230(15) 0.0479(6) Uani d . 1 . .
    C C10 0.4940(3) 1.7545(3) -0.26059(17) 0.0612(8) Uani d . 1 . .
    H H10A 0.5174 1.7295 -0.2116 0.073 Uiso calc R 1 . .
    C C11 0.3857(3) 1.8631(3) -0.2755(2) 0.0767(9) Uani d . 1 . .
    H H11A 0.3343 1.9126 -0.2357 0.092 Uiso calc R 1 . .
    C C12 0.3519(3) 1.9000(3) -0.3491(2) 0.0804(10) Uani d . 1 . .
    H H12A 0.2792 1.9744 -0.3575 0.096 Uiso calc R 1 . .
    C C13 0.4237(3) 1.8291(3) -0.40956(19) 0.0700(9) Uani d . 1 . .
    H H13A 0.4002 1.8542 -0.4585 0.084 Uiso calc R 1 . .
    C C14 0.5320(3) 1.7190(3) -0.39567(16) 0.0523(7) Uani d . 1 . .
    C C15 0.7380(3) 1.4943(3) -0.26301(14) 0.0507(7) Uani d . 1 . .
    H H15A 0.7855 1.4068 -0.2790 0.061 Uiso calc R 1 . .
    H H15B 0.6599 1.4847 -0.2236 0.061 Uiso calc R 1 . .
    C C16 0.8433(2) 1.5486(2) -0.22885(13) 0.0437(6) Uani d . 1 . .
    C C17 0.9021(3) 1.4811(3) -0.16589(15) 0.0618(8) Uani d . 1 . .
    H H17A 0.8757 1.4037 -0.1457 0.074 Uiso calc R 1 . .
    C C18 0.9984(3) 1.5259(3) -0.13277(17) 0.0718(9) Uani d . 1 . .
    H H18A 1.0368 1.4775 -0.0909 0.086 Uiso calc R 1 . .
    C C19 1.0397(3) 1.6404(3) -0.15976(19) 0.0659(8) Uani d . 1 . .
    C C20 0.9818(3) 1.7078(3) -0.22217(19) 0.0662(8) Uani d . 1 . .
    H H20A 1.0078 1.7857 -0.2417 0.079 Uiso calc R 1 . .
    C C21 0.8854(3) 1.6627(3) -0.25690(16) 0.0554(7) Uani d . 1 . .
    H H21A 0.8489 1.7101 -0.2995 0.066 Uiso calc R 1 . .
    C C22 1.1441(4) 1.6895(4) -0.1216(2) 0.1041(13) Uani d . 1 . .
    H H22A 1.1721 1.6294 -0.0791 0.156 Uiso calc R 1 . .
    H H22B 1.0992 1.7755 -0.1041 0.156 Uiso calc R 1 . .
    H H22C 1.2272 1.6948 -0.1573 0.156 Uiso calc R 1 . .
    C C23 0.3362(3) 1.1114(2) 0.07900(13) 0.0431(6) Uani d . 1 . .
    C C24 0.4795(3) 1.0759(3) 0.09004(14) 0.0495(7) Uani d . 1 . .
    H H24A 0.5119 1.0032 0.1228 0.059 Uiso calc R 1 . .
    C C25 0.5746(3) 1.1477(3) 0.05280(14) 0.0541(7) Uani d . 1 . .
    H H25A 0.6702 1.1226 0.0611 0.065 Uiso calc R 1 . .
    C C26 0.5304(3) 1.2565(3) 0.00336(14) 0.0518(7) Uani d . 1 . .
    C C27 0.3868(3) 1.2908(3) -0.00714(15) 0.0581(7) Uani d . 1 . .
    H H27A 0.3543 1.3637 -0.0397 0.070 Uiso calc R 1 . .
    C C28 0.2916(3) 1.2198(3) 0.02942(15) 0.0532(7) Uani d . 1 . .
    H H28A 0.1962 1.2447 0.0208 0.064 Uiso calc R 1 . .
    C C29 0.6345(3) 1.3335(3) -0.03835(17) 0.0734(9) Uani d . 1 . .
    H H29A 0.5847 1.4046 -0.0699 0.110 Uiso calc R 1 . .
    H H29B 0.7084 1.2761 -0.0695 0.110 Uiso calc R 1 . .
    H H29C 0.6768 1.3690 -0.0022 0.110 Uiso calc R 1 . .
    C C30 0.2308(2) 1.0356(2) 0.11300(14) 0.0438(6) Uani d . 1 . .
    C C31 0.1011(2) 0.9250(2) 0.19544(14) 0.0423(6) Uani d . 1 . .
    C C32 0.0355(3) 0.8616(2) 0.25793(15) 0.0526(7) Uani d . 1 . .
    H H32A 0.0700 0.8477 0.3048 0.063 Uiso calc R 1 . .
    C C33 -0.0839(3) 0.8205(3) 0.24641(17) 0.0615(8) Uani d . 1 . .
    H H33A -0.1311 0.7774 0.2867 0.074 Uiso calc R 1 . .
    C C34 -0.1361(3) 0.8413(3) 0.17649(18) 0.0608(8) Uani d . 1 . .
    H H34A -0.2171 0.8120 0.1714 0.073 Uiso calc R 1 . .
    C C35 -0.0707(3) 0.9041(2) 0.11474(16) 0.0538(7) Uani d . 1 . .
    H H35A -0.1055 0.9172 0.0680 0.065 Uiso calc R 1 . .
    C C36 0.0495(3) 0.9472(2) 0.12493(14) 0.0447(6) Uani d . 1 . .
    C C37 0.2984(3) 0.9895(2) 0.24814(13) 0.0471(6) Uani d . 1 . .
    H H37A 0.2310 1.0158 0.2929 0.056 Uiso calc R 1 . .
    H H37B 0.3507 1.0582 0.2336 0.056 Uiso calc R 1 . .
    C C38 0.4024(2) 0.8630(2) 0.26853(13) 0.0428(6) Uani d . 1 . .
    C C39 0.4396(3) 0.8375(3) 0.34111(15) 0.0651(8) Uani d . 1 . .
    H H39A 0.3976 0.8975 0.3777 0.078 Uiso calc R 1 . .
    C C40 0.5393(3) 0.7230(3) 0.36022(16) 0.0699(9) Uani d . 1 . .
    H H40A 0.5623 0.7076 0.4097 0.084 Uiso calc R 1 . .
    C C41 0.6042(3) 0.6326(3) 0.30811(16) 0.0539(7) Uani d . 1 . .
    C C42 0.5665(3) 0.6578(3) 0.23607(16) 0.0546(7) Uani d . 1 . .
    H H42A 0.6086 0.5974 0.1997 0.065 Uiso calc R 1 . .
    C C43 0.4675(3) 0.7708(2) 0.21636(14) 0.0483(6) Uani d . 1 . .
    H H43A 0.4442 0.7851 0.1670 0.058 Uiso calc R 1 . .
    C C44 0.7142(3) 0.5098(3) 0.3292(2) 0.0820(10) Uani d . 1 . .
    H H44A 0.7274 0.5095 0.3815 0.123 Uiso calc R 1 . .
    H H44B 0.8035 0.5090 0.2975 0.123 Uiso calc R 1 . .
    H H44C 0.6816 0.4329 0.3219 0.123 Uiso calc R 1 . .
loop_
    _atom_site_aniso_label
    _atom_site_aniso_U_11
    _atom_site_aniso_U_22
    _atom_site_aniso_U_33
    _atom_site_aniso_U_12
    _atom_site_aniso_U_13
    _atom_site_aniso_U_23
    N1 0.0517(13) 0.0609(14) 0.0511(14) -0.0031(11) -0.0162(11) -0.0040(12)
    N2 0.0463(12) 0.0466(12) 0.0433(12) -0.0079(10) -0.0098(9) -0.0052(10)
    N3 0.0442(12) 0.0577(13) 0.0432(12) -0.0158(10) -0.0102(10) 0.0059(11)
    N4 0.0433(12) 0.0450(12) 0.0383(12) -0.0096(10) -0.0078(9) 0.0019(10)
    C1 0.0471(15) 0.0490(15) 0.0415(14) -0.0080(12) -0.0083(11) 0.0000(12)
    C2 0.0547(17) 0.0587(17) 0.0478(16) -0.0087(14) -0.0081(13) -0.0055(14)
    C3 0.0518(17) 0.0625(18) 0.0529(17) -0.0027(14) -0.0039(13) 0.0059(15)
    C4 0.067(2) 0.0468(16) 0.0526(17) -0.0016(14) 0.0037(14) 0.0008(14)
    C5 0.074(2) 0.0587(18) 0.0642(19) -0.0117(16) -0.0110(16) -0.0164(16)
    C6 0.0547(17) 0.0605(18) 0.0587(17) -0.0118(14) -0.0110(13) -0.0079(15)
    C7 0.088(2) 0.068(2) 0.082(2) 0.0055(18) 0.0055(19) -0.0086(18)
    C8 0.0438(15) 0.0521(16) 0.0460(15) -0.0111(13) -0.0110(12) -0.0054(13)
    C9 0.0412(14) 0.0506(15) 0.0553(17) -0.0136(12) -0.0069(12) -0.0109(13)
    C10 0.0611(18) 0.0663(19) 0.0587(18) -0.0145(16) -0.0080(14) -0.0167(16)
    C11 0.062(2) 0.075(2) 0.090(3) -0.0025(17) -0.0051(18) -0.035(2)
    C12 0.058(2) 0.072(2) 0.106(3) 0.0082(16) -0.0221(19) -0.023(2)
    C13 0.0563(18) 0.070(2) 0.079(2) 0.0031(16) -0.0216(16) -0.0095(18)
    C14 0.0415(15) 0.0579(17) 0.0590(17) -0.0085(13) -0.0117(13) -0.0104(14)
    C15 0.0563(17) 0.0509(16) 0.0454(15) -0.0164(13) -0.0041(13) -0.0002(13)
    C16 0.0439(15) 0.0468(15) 0.0385(14) -0.0067(12) -0.0059(11) -0.0026(12)
    C17 0.0648(19) 0.0699(19) 0.0512(17) -0.0202(16) -0.0081(14) 0.0060(15)
    C18 0.068(2) 0.093(2) 0.0534(18) -0.0091(18) -0.0245(15) -0.0008(18)
    C19 0.0518(18) 0.069(2) 0.079(2) -0.0039(15) -0.0170(16) -0.0234(18)
    C20 0.0556(18) 0.0503(17) 0.096(2) -0.0115(14) -0.0193(17) -0.0082(17)
    C21 0.0542(17) 0.0454(16) 0.0666(19) -0.0085(13) -0.0171(14) 0.0017(14)
    C22 0.074(2) 0.120(3) 0.132(3) -0.016(2) -0.045(2) -0.043(3)
    C23 0.0431(14) 0.0497(15) 0.0377(14) -0.0132(12) -0.0056(11) -0.0029(12)
    C24 0.0519(16) 0.0528(16) 0.0457(15) -0.0136(13) -0.0119(12) -0.0001(13)
    C25 0.0463(16) 0.0699(19) 0.0513(17) -0.0203(14) -0.0062(13) -0.0114(15)
    C26 0.0608(18) 0.0561(17) 0.0439(15) -0.0262(14) 0.0004(13) -0.0080(14)
    C27 0.0647(19) 0.0566(17) 0.0536(17) -0.0194(15) -0.0102(14) 0.0100(14)
    C28 0.0463(16) 0.0592(17) 0.0540(16) -0.0144(13) -0.0101(13) 0.0069(14)
    C29 0.083(2) 0.083(2) 0.067(2) -0.0471(19) -0.0051(16) -0.0010(17)
    C30 0.0393(14) 0.0464(15) 0.0436(15) -0.0065(12) -0.0057(11) -0.0020(12)
    C31 0.0412(14) 0.0371(13) 0.0452(15) -0.0057(11) -0.0039(11) 0.0017(12)
    C32 0.0537(17) 0.0460(15) 0.0538(17) -0.0070(13) -0.0056(13) 0.0035(13)
    C33 0.0564(18) 0.0562(17) 0.067(2) -0.0160(14) 0.0065(15) 0.0066(15)
    C34 0.0439(16) 0.0567(17) 0.081(2) -0.0146(13) -0.0078(15) 0.0048(16)
    C35 0.0448(16) 0.0552(17) 0.0631(18) -0.0140(13) -0.0148(13) 0.0045(14)
    C36 0.0419(14) 0.0452(15) 0.0446(15) -0.0061(12) -0.0080(11) 0.0027(12)
    C37 0.0542(16) 0.0481(15) 0.0392(14) -0.0089(13) -0.0113(12) -0.0044(12)
    C38 0.0414(14) 0.0524(15) 0.0370(14) -0.0163(12) -0.0063(11) 0.0002(12)
    C39 0.0653(19) 0.083(2) 0.0389(16) 0.0035(16) -0.0135(13) -0.0090(15)
    C40 0.0641(19) 0.097(2) 0.0414(16) -0.0047(18) -0.0168(14) 0.0069(17)
    C41 0.0436(15) 0.0598(18) 0.0582(18) -0.0130(13) -0.0142(13) 0.0097(15)
    C42 0.0530(17) 0.0521(17) 0.0584(18) -0.0104(13) -0.0087(13) -0.0052(14)
    C43 0.0586(17) 0.0500(16) 0.0391(14) -0.0144(13) -0.0142(12) 0.0000(13)
    C44 0.070(2) 0.075(2) 0.095(3) -0.0042(17) -0.0285(18) 0.0143(19)
_geom_special_details
;
All e.s.d.'s (except the e.s.d. in the dihedral angle between two l.s. planes)
are estimated using the full covariance matrix. The cell e.s.d.'s are taken
into account individually in the estimation of e.s.d.'s in distances, angles
and torsion angles; correlations between e.s.d.'s in cell parameters are only
used when they are defined by crystal symmetry. An approximate (isotropic)
treatment of cell e.s.d.'s is used for estimating e.s.d.'s involving l.s.
planes.
;
loop_
    _geom_bond_atom_site_label_1
    _geom_bond_atom_site_label_2
    _geom_bond_site_symmetry_2
    _geom_bond_distance
    _geom_bond_publ_flag
    N1 C8 . 1.315(3) ?
    N1 C14 . 1.388(3) ?
    N2 C8 . 1.379(3) ?
    N2 C9 . 1.386(3) ?
    N2 C15 . 1.446(3) ?
    N3 C30 . 1.324(3) ?
    N3 C36 . 1.383(3) ?
    N4 C30 . 1.376(3) ?
    N4 C31 . 1.384(3) ?
    N4 C37 . 1.456(3) ?
    C1 C2 . 1.387(3) ?
    C1 C6 . 1.387(3) ?
    C2 C3 . 1.384(4) ?
    C2 H2A . 0.9300 ?
    C3 H3B . 0.9300 ?
    C4 C3 . 1.388(4) ?
    C4 C5 . 1.376(4) ?
    C4 C7 . 1.518(4) ?
    C5 H5A . 0.9300 ?
    C6 C5 . 1.381(4) ?
    C6 H6A . 0.9300 ?
    C7 H7A . 0.9600 ?
    C7 H7B . 0.9600 ?
    C7 H7C . 0.9600 ?
    C8 C1 . 1.474(3) ?
    C9 C10 . 1.387(4) ?
    C9 C14 . 1.388(4) ?
    C10 C11 . 1.380(4) ?
    C10 H10A . 0.9300 ?
    C11 H11A . 0.9300 ?
    C12 C11 . 1.393(4) ?
    C12 H12A . 0.9300 ?
    C13 C12 . 1.373(4) ?
    C13 H13A . 0.9300 ?
    C14 C13 . 1.385(4) ?
    C15 H15A . 0.9700 ?
    C15 H15B . 0.9700 ?
    C16 C15 . 1.509(3) ?
    C16 C17 . 1.384(4) ?
    C16 C21 . 1.376(3) ?
    C17 C18 . 1.369(4) ?
    C17 H17A . 0.9300 ?
    C18 H18A . 0.9300 ?
    C19 C18 . 1.373(4) ?
    C19 C22 . 1.511(4) ?
    C20 C19 . 1.372(4) ?
    C20 H20A . 0.9300 ?
    C21 C20 . 1.389(4) ?
    C21 H21A . 0.9300 ?
    C22 H22A . 0.9600 ?
    C22 H22B . 0.9600 ?
    C22 H22C . 0.9600 ?
    C23 C24 . 1.388(3) ?
    C23 C28 . 1.386(3) ?
    C23 C30 . 1.467(3) ?
    C24 C25 . 1.382(3) ?
    C24 H24A . 0.9300 ?
    C25 H25A . 0.9300 ?
    C26 C25 . 1.387(4) ?
    C26 C29 . 1.508(4) ?
    C27 C26 . 1.388(4) ?
    C27 H27A . 0.9300 ?
    C28 C27 . 1.373(3) ?
    C28 H28A . 0.9300 ?
    C29 H29A . 0.9600 ?
    C29 H29B . 0.9600 ?
    C29 H29C . 0.9600 ?
    C31 C32 . 1.389(3) ?
    C31 C36 . 1.398(3) ?
    C32 C33 . 1.378(4) ?
    C32 H32A . 0.9300 ?
    C33 H33A . 0.9300 ?
    C34 C33 . 1.391(4) ?
    C34 C35 . 1.376(4) ?
    C34 H34A . 0.9300 ?
    C35 H35A . 0.9300 ?
    C36 C35 . 1.390(3) ?
    C37 C38 . 1.504(3) ?
    C37 H37A . 0.9700 ?
    C37 H37B . 0.9700 ?
    C38 C39 . 1.377(3) ?
    C38 C43 . 1.380(3) ?
    C39 C40 . 1.391(4) ?
    C39 H39A . 0.9300 ?
    C40 H40A . 0.9300 ?
    C41 C40 . 1.367(4) ?
    C41 C44 . 1.510(4) ?
    C42 C41 . 1.369(4) ?
    C42 H42A . 0.9300 ?
    C43 C42 . 1.380(3) ?
    C43 H43A . 0.9300 ?
    C44 H44A . 0.9600 ?
    C44 H44B . 0.9600 ?
    C44 H44C . 0.9600 ?
loop_
    _geom_angle_atom_site_label_1
    _geom_angle_atom_site_label_2
    _geom_angle_atom_site_label_3
    _geom_angle_site_symmetry_1
    _geom_angle_site_symmetry_3
    _geom_angle
    _geom_angle_publ_flag
    C8 N1 C14 . . 105.0(2) ?
    C8 N2 C15 . . 128.5(2) ?
    C9 N2 C8 . . 105.8(2) ?
    C9 N2 C15 . . 125.2(2) ?
    C30 N3 C36 . . 105.4(2) ?
    C30 N4 C31 . . 106.51(19) ?
    C30 N4 C37 . . 129.1(2) ?
    C31 N4 C37 . . 124.1(2) ?
    C2 C1 C8 . . 121.9(2) ?
    C6 C1 C2 . . 118.5(2) ?
    C6 C1 C8 . . 119.5(2) ?
    C1 C2 C3 . . 120.9(3) ?
    C1 C2 H2A . . 119.5 ?
    C3 C2 H2A . . 119.5 ?
    C2 C3 C4 . . 120.3(3) ?
    C2 C3 H3B . . 119.9 ?
    C4 C3 H3B . . 119.9 ?
    C3 C4 C7 . . 120.0(3) ?
    C5 C4 C3 . . 118.6(3) ?
    C5 C4 C7 . . 121.3(3) ?
    C4 C5 C6 . . 121.3(3) ?
    C4 C5 H5A . . 119.3 ?
    C6 C5 H5A . . 119.3 ?
    C1 C6 H6A . . 119.8 ?
    C5 C6 C1 . . 120.4(3) ?
    C5 C6 H6A . . 119.8 ?
    C4 C7 H7A . . 109.5 ?
    C4 C7 H7B . . 109.5 ?
    C4 C7 H7C . . 109.5 ?
    H7A C7 H7B . . 109.5 ?
    H7A C7 H7C . . 109.5 ?
    H7B C7 H7C . . 109.5 ?
    N1 C8 N2 . . 113.1(2) ?
    N1 C8 C1 . . 123.4(2) ?
    N2 C8 C1 . . 123.5(2) ?
    N2 C9 C10 . . 131.3(3) ?
    N2 C9 C14 . . 106.1(2) ?
    C10 C9 C14 . . 122.6(3) ?
    C9 C10 H10A . . 121.7 ?
    C11 C10 C9 . . 116.6(3) ?
    C11 C10 H10A . . 121.7 ?
    C10 C11 C12 . . 121.3(3) ?
    C10 C11 H11A . . 119.4 ?
    C12 C11 H11A . . 119.4 ?
    C11 C12 H12A . . 119.3 ?
    C13 C12 C11 . . 121.4(3) ?
    C13 C12 H12A . . 119.3 ?
    C12 C13 C14 . . 118.2(3) ?
    C12 C13 H13A . . 120.9 ?
    C14 C13 H13A . . 120.9 ?
    N1 C14 C9 . . 110.0(2) ?
    C13 C14 N1 . . 130.1(3) ?
    C13 C14 C9 . . 119.9(3) ?
    N2 C15 C16 . . 115.6(2) ?
    N2 C15 H15A . . 108.4 ?
    N2 C15 H15B . . 108.4 ?
    C16 C15 H15A . . 108.4 ?
    C16 C15 H15B . . 108.4 ?
    H15A C15 H15B . . 107.4 ?
    C17 C16 C15 . . 119.0(2) ?
    C21 C16 C17 . . 117.4(2) ?
    C21 C16 C15 . . 123.7(2) ?
    C16 C17 H17A . . 119.3 ?
    C18 C17 C16 . . 121.4(3) ?
    C18 C17 H17A . . 119.3 ?
    C17 C18 C19 . . 121.7(3) ?
    C17 C18 H18A . . 119.2 ?
    C19 C18 H18A . . 119.2 ?
    C18 C19 C20 . . 117.2(3) ?
    C18 C19 C22 . . 120.9(3) ?
    C20 C19 C22 . . 121.8(3) ?
    C19 C20 C21 . . 121.7(3) ?
    C19 C20 H20A . . 119.2 ?
    C21 C20 H20A . . 119.2 ?
    C16 C21 C20 . . 120.6(3) ?
    C16 C21 H21A . . 119.7 ?
    C20 C21 H21A . . 119.7 ?
    C19 C22 H22A . . 109.5 ?
    C19 C22 H22B . . 109.5 ?
    C19 C22 H22C . . 109.5 ?
    H22A C22 H22B . . 109.5 ?
    H22A C22 H22C . . 109.5 ?
    H22B C22 H22C . . 109.5 ?
    C24 C23 C30 . . 123.7(2) ?
    C28 C23 C24 . . 118.3(2) ?
    C28 C23 C30 . . 118.0(2) ?
    C23 C24 H24A . . 119.7 ?
    C25 C24 C23 . . 120.6(2) ?
    C25 C24 H24A . . 119.7 ?
    C24 C25 C26 . . 121.3(2) ?
    C24 C25 H25A . . 119.3 ?
    C26 C25 H25A . . 119.3 ?
    C25 C26 C29 . . 121.4(3) ?
    C27 C26 C25 . . 117.4(2) ?
    C27 C26 C29 . . 121.1(3) ?
    C26 C27 H27A . . 119.2 ?
    C28 C27 C26 . . 121.6(3) ?
    C28 C27 H27A . . 119.2 ?
    C23 C28 H28A . . 119.6 ?
    C27 C28 C23 . . 120.7(2) ?
    C27 C28 H28A . . 119.6 ?
    C26 C29 H29A . . 109.5 ?
    C26 C29 H29B . . 109.5 ?
    C26 C29 H29C . . 109.5 ?
    H29A C29 H29B . . 109.5 ?
    H29A C29 H29C . . 109.5 ?
    H29B C29 H29C . . 109.5 ?
    N3 C30 N4 . . 112.4(2) ?
    N3 C30 C23 . . 121.6(2) ?
    N4 C30 C23 . . 125.9(2) ?
    N4 C31 C32 . . 131.9(2) ?
    N4 C31 C36 . . 105.7(2) ?
    C32 C31 C36 . . 122.4(2) ?
    C31 C32 H32A . . 122.0 ?
    C33 C32 C31 . . 116.1(3) ?
    C33 C32 H32A . . 122.0 ?
    C32 C33 C34 . . 122.2(3) ?
    C32 C33 H33A . . 118.9 ?
    C34 C33 H33A . . 118.9 ?
    C33 C34 H34A . . 119.2 ?
    C35 C34 C33 . . 121.6(3) ?
    C35 C34 H34A . . 119.2 ?
    C34 C35 C36 . . 117.4(3) ?
    C34 C35 H35A . . 121.3 ?
    C36 C35 H35A . . 121.3 ?
    N3 C36 C35 . . 129.7(2) ?
    N3 C36 C31 . . 109.9(2) ?
    C35 C36 C31 . . 120.4(2) ?
    N4 C37 C38 . . 114.20(19) ?
    N4 C37 H37A . . 108.7 ?
    N4 C37 H37B . . 108.7 ?
    C38 C37 H37A . . 108.7 ?
    C38 C37 H37B . . 108.7 ?
    H37A C37 H37B . . 107.6 ?
    C39 C38 C43 . . 117.4(2) ?
    C39 C38 C37 . . 119.9(2) ?
    C43 C38 C37 . . 122.6(2) ?
    C38 C39 C40 . . 120.7(3) ?
    C38 C39 H39A . . 119.7 ?
    C40 C39 H39A . . 119.7 ?
    C39 C40 H40A . . 119.2 ?
    C41 C40 C39 . . 121.6(3) ?
    C41 C40 H40A . . 119.2 ?
    C40 C41 C44 . . 121.1(3) ?
    C42 C41 C40 . . 117.6(3) ?
    C42 C41 C44 . . 121.2(3) ?
    C41 C42 C43 . . 121.4(3) ?
    C41 C42 H42A . . 119.3 ?
    C43 C42 H42A . . 119.3 ?
    C38 C43 H43A . . 119.4 ?
    C42 C43 C38 . . 121.3(2) ?
    C42 C43 H43A . . 119.4 ?
    C41 C44 H44A . . 109.5 ?
    C41 C44 H44B . . 109.5 ?
    C41 C44 H44C . . 109.5 ?
    H44A C44 H44B . . 109.5 ?
    H44A C44 H44C . . 109.5 ?
    H44B C44 H44C . . 109.5 ?
loop_
    _geom_hbond_atom_site_label_D
    _geom_hbond_atom_site_label_H
    _geom_hbond_atom_site_label_A
    _geom_hbond_site_symmetry_A
    _geom_hbond_distance_DH
    _geom_hbond_distance_HA
    _geom_hbond_distance_DA
    _geom_hbond_angle_DHA
    _geom_hbond_publ_flag
    C35 H35A N3 2_575 0.93 2.60 3.491(3) 162 yes
data_global
_journal_date_recd_electronic     2009-05-31
_journal_date_accepted     2009-06-04
_journal_name_full     'Acta Crystallographica, Section E'
_journal_year     2009
_journal_volume     65
_journal_issue      7
_journal_page_first     o1688
_journal_page_last     o1688
_journal_paper_category     QO
_journal_coeditor_code     HK2704
_publ_contact_author_name     'Ting Liu*'
_publ_contact_author_address
;
Biology and Chemistry Department,
Nanchang Universitycollege of Science and Technology,
NanChang 330029,
P. R. China
;
_publ_contact_author_email     'liuting_ncu@yahoo.cn'
_publ_contact_author_fax     '86-791-8305862'
_publ_contact_author_phone     '86-791-8305862'
_publ_section_title
;
2-<i>p</i>-Tolyl-1-<i>p</i>-tolylmethyl-1<i>H</i>-benzimidazole
;
loop_
    _publ_author_name
    _publ_author_footnote
    _publ_author_address
    'Liu, Ting' .
;
Biology and Chemistry Department
Nanchang University College of Science and Technology
Nanchang 330029
People's Republic of China
;
