# Supplementary material for: 2-p-Tolyl-1-p-tolyl­methyl-1H-benzimidazole
Source: Acta Crystallogr Sect E Struct Rep Online. 2009 Jun 27;65(Pt 7):o1688. doi: 10.1107/S1600536809021175 (PMC2969414; doi:10.1107/S1600536809021175)
Supplement: Supplementary file 2 [file e-65-o1688-Isup2.hkl]

# 
# h,k,l, Fc-squared, Fo-squared, sigma(Fo-squared) and status flag 
# 
data_I
_shelx_title ' shelxl in P-1' 
_shelx_refln_list_code          4 
_shelx_F_calc_maximum      207.36 
_exptl_crystal_F_000       664.00 
_reflns_d_resolution_high  0.8107 
 
loop_ 
 _symmetry_equiv_pos_as_xyz 
 'x, y, z' 
 '-x, -y, -z' 
 
_cell_length_a     9.7046 
_cell_length_b    10.4568 
_cell_length_c    17.8248 
_cell_angle_alpha  84.116 
_cell_angle_beta   81.438 
_cell_angle_gamma  75.867 
 
_shelx_F_squared_multiplier     1.000 
 
loop_ 
 _refln_index_h 
 _refln_index_k 
 _refln_index_l 
 _refln_F_squared_calc 
 _refln_F_squared_meas 
 _refln_F_squared_sigma 
 _refln_observed_status 
   2   0   0     4636.00     4531.02     39.58 o 
   3   0   0        6.27        6.59      1.30 o 
   4   0   0      355.88      377.11      9.75 o 
   5   0   0       28.70       20.96      1.96 o 
   6   0   0       38.86       41.12      5.33 o 
   7   0   0       44.00       44.75      6.34 o 
   8   0   0        4.10        0.00      8.40 o 
   9   0   0        0.20        0.00      4.62 o 
  10   0   0        0.06        8.93     13.67 o 
  11   0   0       23.49       34.46     12.15 o 
 -11   1   0       19.48       23.39     11.33 o 
 -10   1   0       14.83       12.42     13.12 o 
  -9   1   0       32.19       36.29      7.91 o 
  -8   1   0       11.59       12.71      5.73 o 
  -7   1   0       73.22       80.67      9.20 o 
  -6   1   0      291.56      265.48     13.11 o 
  -5   1   0      111.01       92.09     13.82 o 
  -4   1   0       14.32       18.63      3.30 o 
  -3   1   0      427.80      457.71     11.28 o 
  -2   1   0      415.76      366.47     14.59 o 
  -1   1   0       23.47       29.72      1.17 o 
   2   1   0       48.39       52.59      2.48 o 
   3   1   0      921.53      947.06     20.89 o 
   4   1   0      617.42      597.36     16.59 o 
   5   1   0       10.05       30.66      9.08 o 
   6   1   0        0.00        9.90     11.13 o 
   7   1   0      119.02      140.96     12.87 o 
   8   1   0        0.32        5.99      7.46 o 
   9   1   0       30.77       38.53      9.28 o 
  10   1   0        0.21        0.44     13.45 o 
  11   1   0       24.06       40.54     10.70 o 
 -10   2   0        0.09        0.91      8.53 o 
  -9   2   0       18.61       14.97      7.35 o 
  -8   2   0       39.00       35.69      6.81 o 
  -7   2   0       19.14       14.99      3.80 o 
  -6   2   0       11.28       14.97      5.36 o 
  -5   2   0      211.96      201.83      7.94 o 
  -4   2   0      424.63      478.56     28.10 o 
  -3   2   0      725.06      741.24     22.45 o 
  -2   2   0        2.33        3.29      3.14 o 
  -1   2   0     1842.15     1777.71     59.37 o 
   0   2   0      290.51      289.61      3.79 o 
   1   2   0     5978.24     6076.45     68.87 o 
   2   2   0    42996.11    44973.55    426.52 o 
   3   2   0     8530.75     8133.24     58.98 o 
   4   2   0      235.57      201.82     27.84 o 
   5   2   0       33.75       38.18      4.07 o 
   6   2   0        1.56       11.57      9.70 o 
   7   2   0      132.38      103.57      8.50 o 
   8   2   0       87.61       84.45      9.87 o 
   9   2   0       38.76       37.18      8.99 o 
  10   2   0       19.64       24.16      8.07 o 
  11   2   0        1.35        0.00      5.70 o 
 -10   3   0        2.91        3.67      6.11 o 
  -9   3   0       13.90       10.26      7.09 o 
  -8   3   0        4.11        4.13      6.11 o 
  -7   3   0      189.99      172.27      9.79 o 
  -6   3   0      377.09      377.53     13.89 o 
  -5   3   0       91.62      104.89      8.54 o 
  -4   3   0       25.94       33.17      3.52 o 
  -3   3   0      566.98      588.81     14.06 o 
  -2   3   0       23.93       20.89      3.36 o 
  -1   3   0       13.50       10.67      2.23 o 
   0   3   0       40.85       37.78      2.02 o 
   1   3   0       12.22       17.92      4.72 o 
   2   3   0       33.35       25.98      2.04 o 
   3   3   0       14.03       25.92      2.27 o 
   4   3   0       48.19       49.78      4.19 o 
   5   3   0     1169.65     1266.20     36.75 o 
   6   3   0      503.71      482.79     51.04 o 
   7   3   0      124.97      116.01      9.35 o 
   8   3   0      160.07      152.26     12.76 o 
   9   3   0        2.74        2.17      4.81 o 
  10   3   0        0.21        0.00      4.97 o 
  11   3   0        0.83        4.25      7.62 o 
 -10   4   0        3.77       32.34     10.19 o 
  -9   4   0        5.60        9.12      7.34 o 
  -8   4   0        2.75        5.96      5.42 o 
  -7   4   0       20.78       40.93      6.00 o 
  -6   4   0       52.31       67.39     10.97 o 
  -5   4   0        4.22        5.64      3.42 o 
  -4   4   0      113.71      105.07      6.06 o 
  -3   4   0      116.28      118.25     13.23 o 
  -2   4   0      614.43      625.06     14.37 o 
  -1   4   0       57.55       87.42      7.80 o 
   0   4   0        3.32        3.10      1.35 o 
   1   4   0      321.36      312.55     10.36 o 
   2   4   0       44.17       43.95      3.49 o 
   3   4   0     4916.85     5105.21    203.22 o 
   4   4   0     8216.77     8778.26    145.35 o 
   5   4   0     3545.11     3141.83     60.53 o 
   6   4   0       78.80       89.23      8.01 o 
   7   4   0       31.33       27.28      6.35 o 
   8   4   0       61.13       35.51      8.72 o 
   9   4   0        1.53        0.00      4.83 o 
  10   4   0        2.72        2.26      5.24 o 
  11   4   0       29.82       17.25     14.52 o 
  -9   5   0        0.30        2.44      6.12 o 
  -8   5   0       11.42       15.83      5.87 o 
  -7   5   0       42.89       50.12      6.48 o 
  -6   5   0       10.93       17.69      8.60 o 
  -5   5   0      110.79      125.49      8.45 o 
  -4   5   0       18.17       27.52      4.23 o 
  -3   5   0      152.41      154.33      6.74 o 
  -2   5   0     1397.17     1525.94     32.97 o 
  -1   5   0       98.30      112.60      7.02 o 
   0   5   0      564.16      563.97     13.88 o 
   1   5   0       36.17       42.05      2.91 o 
   2   5   0       23.83       10.17      2.22 o 
   3   5   0       36.40       34.10      2.95 o 
   4   5   0       51.97       70.39      5.41 o 
   5   5   0        1.28        0.00      3.36 o 
   6   5   0       34.36       30.21      5.37 o 
   7   5   0       37.99       35.64      6.97 o 
   8   5   0      177.71      189.92     41.94 o 
   9   5   0        1.71        0.00      5.64 o 
  10   5   0        0.14        3.04      5.43 o 
  11   5   0       27.44       32.00     19.05 o 
  -8   6   0        3.73        3.01      6.23 o 
  -7   6   0        0.87        0.00      3.67 o 
  -6   6   0       69.07       70.07      7.64 o 
  -5   6   0       25.69       38.36      6.02 o 
  -4   6   0       92.80       79.48      6.65 o 
  -3   6   0        8.49       22.15     10.01 o 
  -2   6   0      362.02      340.07     11.38 o 
  -1   6   0        1.01        2.09      2.76 o 
   0   6   0      193.37      193.30      7.30 o 
   1   6   0       48.47       51.25      4.33 o 
   2   6   0       19.50       19.27      2.71 o 
   3   6   0        3.06        2.62      3.13 o 
   4   6   0       35.65       35.18      4.51 o 
   5   6   0      554.36      585.38     15.80 o 
   6   6   0      616.77      587.85     33.09 o 
   7   6   0      954.52      922.33     40.95 o 
   8   6   0        0.13        7.49     11.98 o 
   9   6   0       34.29       29.68      8.29 o 
  10   6   0        0.07        0.00      7.26 o 
  11   6   0       13.99        4.88      7.50 o 
  -8   7   0       12.91       17.95      9.38 o 
  -7   7   0        8.37       12.28      5.78 o 
  -6   7   0        0.39        0.00      3.90 o 
  -5   7   0       32.71       48.02      8.58 o 
  -4   7   0       12.42       27.77      4.94 o 
  -3   7   0        0.04        3.35      3.11 o 
  -2   7   0       29.79       39.64      8.45 o 
  -1   7   0        0.33        0.00      3.06 o 
   0   7   0       67.21       73.89      4.96 o 
   1   7   0       68.25       87.07      5.16 o 
   2   7   0      104.62      107.29      7.90 o 
   3   7   0      128.51      114.91      7.36 o 
   4   7   0       17.89       19.18      3.65 o 
   5   7   0       29.61       31.58      3.81 o 
   6   7   0      345.38      334.60     14.85 o 
   7   7   0       78.35       62.87      9.46 o 
   8   7   0       21.39       15.16      7.98 o 
   9   7   0        1.39        1.21      5.53 o 
  10   7   0        8.25       11.45      7.87 o 
  11   7   0       29.56       35.44     12.85 o 
  -7   8   0        3.87        6.92      7.91 o 
  -6   8   0        0.01        0.00      7.36 o 
  -5   8   0        4.65        6.89      3.93 o 
  -4   8   0        0.24        6.10      3.86 o 
  -3   8   0        0.21        0.00      3.55 o 
  -2   8   0        1.65        4.81      3.13 o 
  -1   8   0      124.47      131.89      7.52 o 
   0   8   0       73.74       70.06      6.84 o 
   1   8   0       14.61       15.16      3.46 o 
   2   8   0       38.53       58.84      9.05 o 
   3   8   0       31.67       44.22      9.88 o 
   4   8   0       37.57       36.58      7.39 o 
   5   8   0       87.76       98.77      8.29 o 
   6   8   0        0.89        0.00      4.58 o 
   7   8   0       13.27       29.95     12.70 o 
   8   8   0      236.83      245.75     35.79 o 
   9   8   0       75.16       47.23     12.18 o 
  10   8   0        7.63        2.52      6.53 o 
  -6   9   0       13.98       12.11      7.92 o 
  -5   9   0       70.13       91.71     13.90 o 
  -4   9   0       18.45       14.62      7.75 o 
  -3   9   0       10.31        7.71      3.91 o 
  -2   9   0       18.29       24.53     11.63 o 
  -1   9   0        3.63        5.41      3.21 o 
   0   9   0       20.80       17.56      3.95 o 
   1   9   0        9.87        1.18      3.22 o 
   2   9   0      189.65      188.91     10.50 o 
   3   9   0       69.02       71.23      6.51 o 
   4   9   0        3.80        0.59      3.86 o 
   5   9   0       97.33       88.77      7.43 o 
   6   9   0      102.88      105.16      8.33 o 
   7   9   0       35.75       16.50      6.80 o 
   8   9   0       60.23       62.27     11.06 o 
   9   9   0        0.13        0.00      7.58 o 
  10   9   0        0.03        1.77      7.03 o 
  -5  10   0        8.46       10.60      9.12 o 
  -4  10   0       17.05       27.60     18.66 o 
  -3  10   0       27.33       14.88      6.34 o 
  -2  10   0        1.59        4.22      5.20 o 
  -1  10   0        6.01        2.58      3.52 o 
   0  10   0       27.76       19.01      6.28 o 
   1  10   0        1.37        2.56      4.51 o 
   2  10   0       89.53       96.47     13.66 o 
   3  10   0       59.28       64.05      6.78 o 
   4  10   0       15.05       19.19     12.29 o 
   5  10   0        6.63        0.00      3.93 o 
   6  10   0       32.27       26.72      6.04 o 
   7  10   0        0.01        3.12      6.06 o 
   8  10   0        0.74        1.89      6.12 o 
   9  10   0        4.38       16.49     18.43 o 
  -3  11   0        1.30        2.19      6.04 o 
  -2  11   0        1.60        0.00      4.18 o 
  -1  11   0        1.07        4.00      5.95 o 
   0  11   0        0.05        0.00      5.56 o 
   1  11   0       14.44        9.68      4.13 o 
   2  11   0        1.99        4.52      4.66 o 
   3  11   0       70.44       72.68     10.44 o 
   4  11   0        7.86        6.86      4.36 o 
   5  11   0       17.59       18.91      5.59 o 
   6  11   0        0.54        0.00      5.28 o 
   7  11   0        7.09        9.05      7.27 o 
   8  11   0        0.05        7.97      7.62 o 
  -1  12   0        0.72        0.00      7.37 o 
   0  12   0        3.11        0.00     13.67 o 
   1  12   0        3.59        6.84      6.68 o 
   2  12   0        2.31        0.00      6.15 o 
   3  12   0      116.84       97.29     27.46 o 
   4  12   0        7.80        0.33      5.68 o 
   5  12   0       43.29       41.48      8.20 o 
   6  12   0        0.00        3.98      5.80 o 
  -6 -12   1        0.51        0.00      6.95 o 
  -5 -12   1       24.17       17.16      6.58 o 
  -4 -12   1        0.90        0.00      8.82 o 
  -3 -12   1       20.84       34.15      8.62 o 
  -2 -12   1        0.44        3.49      6.16 o 
  -1 -12   1        2.47        5.67      6.93 o 
   0 -12   1        8.07        6.12      7.37 o 
   1 -12   1        7.46       10.61     10.42 o 
  -8 -11   1        0.01        8.30     11.95 o 
  -7 -11   1        5.63        2.35      5.79 o 
  -6 -11   1        5.68        0.00      3.85 o 
  -5 -11   1        7.81       10.17      5.20 o 
  -4 -11   1       34.71       31.64      6.74 o 
  -3 -11   1       32.92       35.91      6.94 o 
  -2 -11   1      140.07      132.37     11.10 o 
  -1 -11   1       17.45       29.68      5.78 o 
   0 -11   1        0.03        0.00      6.43 o 
   1 -11   1       47.95       47.90     16.51 o 
   2 -11   1        5.88       10.67      9.80 o 
   3 -11   1       16.63        4.17     10.55 o 
  -9 -10   1       15.17       24.48     10.45 o 
  -8 -10   1        2.65       19.85      9.77 o 
  -7 -10   1        0.10        3.88      5.91 o 
  -6 -10   1       12.64        9.89      4.67 o 
  -5 -10   1       21.11       23.46      5.29 o 
  -4 -10   1      203.37      216.24     13.27 o 
  -3 -10   1        2.13        0.00      3.68 o 
  -2 -10   1      125.83      144.12     10.02 o 
  -1 -10   1        1.42        7.54      4.05 o 
   0 -10   1       14.94       15.65      7.05 o 
   1 -10   1       19.53       16.10      4.72 o 
   2 -10   1        9.98        1.16      4.59 o 
   3 -10   1        0.27        7.39      6.56 o 
   4 -10   1       23.89       12.69      8.01 o 
   5 -10   1       32.25       46.95     14.65 o 
  -9  -9   1        4.14        4.22      6.27 o 
  -8  -9   1       18.12        0.00     14.36 o 
  -7  -9   1        0.10        0.00      5.27 o 
  -6  -9   1       13.06       34.04     15.51 o 
  -5  -9   1      115.58      120.38     11.16 o 
  -4  -9   1       40.66       44.51      6.14 o 
  -3  -9   1        1.62        0.00      3.21 o 
  -2  -9   1       27.89       36.70      5.69 o 
  -1  -9   1       80.38       89.85     10.21 o 
   0  -9   1       24.48       24.10      8.50 o 
   1  -9   1       29.61       37.10      9.19 o 
   2  -9   1       20.78       22.47      9.49 o 
   3  -9   1       16.68       13.02      4.61 o 
   4  -9   1        1.53        0.00      4.14 o 
   5  -9   1        1.03        0.00      7.15 o 
   6  -9   1        0.08       32.12     14.75 o 
 -10  -8   1        7.64        0.00     11.59 o 
  -9  -8   1        5.75        2.45      5.73 o 
  -8  -8   1      137.62      151.55     38.77 o 
  -7  -8   1       14.25       19.70      6.54 o 
  -6  -8   1       24.54       36.07      4.92 o 
  -5  -8   1        9.14       11.44      4.20 o 
  -4  -8   1       17.96       28.83      8.58 o 
  -3  -8   1      129.95      120.37      8.06 o 
  -2  -8   1        0.92        2.02      4.05 o 
  -1  -8   1      113.32       98.04      6.82 o 
   0  -8   1       16.71       28.17      8.36 o 
   1  -8   1       25.37       31.34      5.28 o 
   2  -8   1        5.06        9.53     10.24 o 
   3  -8   1       29.54       35.35      6.64 o 
   4  -8   1        9.40        8.04      4.50 o 
   5  -8   1       11.69       14.33      5.16 o 
   6  -8   1        2.47        0.00      4.59 o 
   7  -8   1        0.03        5.30      8.40 o 
 -11  -7   1       19.00       11.95      8.88 o 
 -10  -7   1        7.05        0.00      7.19 o 
  -9  -7   1       22.77       16.69      8.56 o 
  -8  -7   1      152.59      119.71     21.73 o 
  -7  -7   1      375.87      414.90     25.41 o 
  -6  -7   1       42.00       44.75      7.17 o 
  -5  -7   1      326.37      331.48     12.63 o 
  -4  -7   1       92.10       83.43     10.40 o 
  -3  -7   1        4.39       16.81      5.65 o 
  -2  -7   1      104.41       86.34      6.01 o 
  -1  -7   1      160.22      147.27      7.01 o 
   0  -7   1       81.04       84.79      5.38 o 
   1  -7   1       84.47       93.61      8.26 o 
   2  -7   1        2.17        0.40      2.50 o 
   3  -7   1        0.00        0.00      3.92 o 
   4  -7   1      294.27      288.73     13.75 o 
   5  -7   1       58.40       53.20      6.89 o 
   6  -7   1       51.40       55.84      8.17 o 
   7  -7   1        7.14       13.83      6.20 o 
   8  -7   1        3.17        5.96      6.74 o 
 -11  -6   1        4.14        1.44      6.49 o 
 -10  -6   1        2.02        0.00      6.10 o 
  -9  -6   1        2.80       10.20     16.77 o 
  -8  -6   1       65.00       51.50      8.40 o 
  -7  -6   1       79.51       84.48     10.39 o 
  -6  -6   1      365.26      338.06     10.46 o 
  -5  -6   1        4.12        8.99      5.49 o 
  -4  -6   1       14.25       21.56      4.51 o 
  -3  -6   1       11.35       16.19      3.89 o 
  -2  -6   1      144.11      135.06      5.57 o 
  -1  -6   1      209.21      208.29      7.27 o 
   0  -6   1       97.14      109.60      5.39 o 
   1  -6   1      622.49      652.94     21.24 o 
   2  -6   1        9.77       19.30      5.02 o 
   3  -6   1        1.46        2.96      2.99 o 
   4  -6   1       29.15       32.16      4.96 o 
   5  -6   1       17.93       22.13      5.22 o 
   6  -6   1      133.67      149.19     10.88 o 
   7  -6   1       14.95       18.40     11.97 o 
   8  -6   1        9.17        9.58      4.61 o 
 -11  -5   1        9.14        7.01      7.57 o 
 -10  -5   1        0.02        0.00      5.46 o 
  -9  -5   1        6.59       20.54      6.77 o 
  -8  -5   1       12.56        8.57      5.67 o 
  -7  -5   1      726.55      699.97     30.26 o 
  -6  -5   1        0.17       12.71      4.88 o 
  -5  -5   1        3.17        2.77      1.65 o 
  -4  -5   1      143.72      143.59      5.59 o 
  -3  -5   1     1438.36     1494.70     31.56 o 
  -2  -5   1      439.28      451.42     12.00 o 
  -1  -5   1       58.83       71.26      3.70 o 
   0  -5   1       20.89       24.82      4.04 o 
   1  -5   1      154.53      145.68      9.29 o 
   2  -5   1       13.35       13.79      2.87 o 
   3  -5   1       12.71       12.70      3.11 o 
   4  -5   1        6.91       17.47      3.85 o 
   5  -5   1       92.51      105.84      8.28 o 
   6  -5   1       33.40       41.71      8.99 o 
   7  -5   1        5.33        0.00      6.15 o 
   8  -5   1       21.95       13.15      5.90 o 
   9  -5   1        0.55        0.00      5.31 o 
 -11  -4   1        2.88        0.00      6.97 o 
 -10  -4   1        5.05        0.00      5.63 o 
  -9  -4   1       12.87       30.23     23.31 o 
  -8  -4   1      217.81      264.47     17.73 o 
  -7  -4   1        5.62        2.74     11.49 o 
  -6  -4   1        0.26        4.92      3.79 o 
  -5  -4   1      574.55      555.16     13.68 o 
  -4  -4   1      111.10      105.60      9.41 o 
  -3  -4   1      123.11      156.25      5.36 o 
  -2  -4   1      195.81      250.90      6.74 o 
  -1  -4   1     1153.04     1203.53     21.30 o 
   0  -4   1     1365.50     1424.95     25.49 o 
   1  -4   1      673.06      600.37     35.80 o 
   2  -4   1       66.67       72.59      8.37 o 
   3  -4   1      836.57      885.78     27.40 o 
   4  -4   1       28.34       22.02      4.56 o 
   5  -4   1        6.08        1.22      3.05 o 
   6  -4   1        4.09       18.62      5.48 o 
   7  -4   1        8.12        6.24      3.97 o 
   8  -4   1       22.80       34.38      6.38 o 
   9  -4   1        0.72       12.31      7.76 o 
  10  -4   1        1.01        5.66      7.89 o 
 -11  -3   1        6.45        4.23      7.53 o 
 -10  -3   1        0.21        3.20      5.45 o 
  -9  -3   1       32.53       29.85     12.08 o 
  -8  -3   1       35.71       37.19      7.43 o 
  -7  -3   1      287.21      307.63     15.86 o 
  -6  -3   1      167.98      147.57      8.83 o 
  -5  -3   1      502.66      463.34     50.41 o 
  -4  -3   1       20.85       25.36      2.17 o 
  -3  -3   1      122.03      108.34      6.34 o 
  -2  -3   1     1025.58      972.37     31.34 o 
  -1  -3   1       91.19       74.69      2.94 o 
   0  -3   1       76.35       78.13      2.96 o 
   1  -3   1     2060.05     1917.05     30.77 o 
   2  -3   1     1431.99     1492.86     26.92 o 
   3  -3   1      289.61      352.40     18.66 o 
   4  -3   1      439.89      449.11     12.85 o 
   5  -3   1      174.11      183.01     10.06 o 
   6  -3   1      282.30      252.08     13.14 o 
   7  -3   1      418.83      397.46     18.08 o 
   8  -3   1        0.63        5.22      3.38 o 
   9  -3   1       57.01       48.18     10.08 o 
  10  -3   1       53.80       53.13     11.08 o 
 -11  -2   1        1.24       31.44     26.24 o 
 -10  -2   1        1.02        4.29      8.73 o 
  -9  -2   1        1.34        6.88      5.83 o 
  -8  -2   1       49.88       56.00      8.35 o 
  -7  -2   1      192.05      179.69     12.79 o 
  -6  -2   1        3.44        9.57      3.41 o 
  -5  -2   1      291.48      319.16     12.74 o 
  -4  -2   1       17.37       18.19      2.81 o 
  -3  -2   1     2095.83     2017.98    100.21 o 
  -2  -2   1    10345.08    10641.00    129.61 o 
  -1  -2   1       71.39       57.03      2.97 o 
   0  -2   1      221.63      207.81     13.67 o 
   1  -2   1     2678.61     2802.07     66.41 o 
   2  -2   1     2447.79     2608.52     39.92 o 
   3  -2   1      117.17      121.85      9.68 o 
   4  -2   1       41.99       42.13      6.72 o 
   5  -2   1      141.36      148.72      6.13 o 
   6  -2   1      108.27      103.10     13.01 o 
   7  -2   1       56.81       57.27      5.50 o 
   8  -2   1        6.98        1.49      2.80 o 
   9  -2   1       64.94       68.61     10.07 o 
  10  -2   1       32.57       57.58     10.78 o 
 -11  -1   1        0.22        4.96      6.33 o 
 -10  -1   1        5.13        1.75      5.60 o 
  -9  -1   1       41.40       28.64      8.55 o 
  -8  -1   1        0.65       19.19      6.15 o 
  -7  -1   1       23.81       24.66      5.06 o 
  -6  -1   1      313.16      364.00     22.12 o 
  -5  -1   1      218.96      249.73      6.02 o 
  -4  -1   1        0.79        0.00      1.93 o 
  -3  -1   1      416.59      343.86     12.77 o 
  -2  -1   1     2020.14     1983.07     18.49 o 
  -1  -1   1      177.36      155.98      2.87 o 
   1  -1   1       10.24       11.15      0.99 o 
   2  -1   1      496.10      489.95     13.85 o 
   3  -1   1      165.20      171.26      4.81 o 
   4  -1   1      733.25      785.63     16.24 o 
   5  -1   1     1378.32     1458.43     51.63 o 
   6  -1   1      141.84      164.49     10.80 o 
   7  -1   1      122.91      106.45     14.17 o 
   8  -1   1        0.32        0.00      3.14 o 
   9  -1   1       17.88       15.96      7.57 o 
  10  -1   1        0.17       25.51     20.45 o 
  11  -1   1       52.34       80.60     13.44 o 
 -11   0   1        2.30        3.73      7.75 o 
 -10   0   1       11.36        3.35      5.98 o 
  -9   0   1       23.46       23.69      7.31 o 
  -8   0   1       18.05       32.21     11.36 o 
  -7   0   1       36.87       28.08      5.10 o 
  -6   0   1       12.86       33.80      8.11 o 
  -5   0   1        0.28        1.80      1.16 o 
  -4   0   1        8.76        9.34      2.16 o 
  -3   0   1      206.16      177.40      6.51 o 
  -2   0   1      598.98      560.49     12.60 o 
   2   0   1      131.90      113.06      3.76 o 
   3   0   1      109.96       78.99      2.51 o 
   4   0   1       31.15       35.40      3.20 o 
   5   0   1      478.07      517.60     17.31 o 
   6   0   1      101.24      102.98      4.31 o 
   7   0   1      107.88      104.97      6.86 o 
   8   0   1      136.07      145.64     12.68 o 
   9   0   1        0.36        0.00      5.73 o 
  10   0   1       38.48       33.27     26.96 o 
  11   0   1       38.78       37.81     22.73 o 
 -11   1   1        0.28        1.59      6.33 o 
 -10   1   1       25.19       23.45      8.37 o 
  -9   1   1       50.78       56.11     12.41 o 
  -8   1   1      115.61      107.85     11.54 o 
  -7   1   1      203.48      189.55     13.34 o 
  -6   1   1      130.34       89.13     16.03 o 
  -5   1   1        1.47        0.00      1.47 o 
  -4   1   1        6.86       11.04      1.96 o 
  -3   1   1     1598.30     1553.81     24.82 o 
  -2   1   1       79.81       76.36      2.46 o 
  -1   1   1      184.84      166.11      2.98 o 
   2   1   1       27.41       29.33      2.06 o 
   3   1   1      346.48      333.79      9.81 o 
   4   1   1       75.09       58.63      1.87 o 
   5   1   1      313.47      336.17     20.28 o 
   6   1   1      917.32      780.38     62.88 o 
   7   1   1        0.96       10.20      5.11 o 
   8   1   1      131.35      139.38     10.93 o 
   9   1   1        8.32        5.79      5.62 o 
  10   1   1       32.97       37.63      9.61 o 
  11   1   1       47.14       52.60     10.59 o 
 -10   2   1        5.38        6.07      7.31 o 
  -9   2   1       45.31       51.26      9.26 o 
  -8   2   1        8.35        5.38      5.76 o 
  -7   2   1        9.04       27.48      9.76 o 
  -6   2   1      164.12      177.32      7.37 o 
  -5   2   1      214.86      219.96     12.69 o 
  -4   2   1      293.56      313.32      8.76 o 
  -3   2   1        0.03        8.73      7.11 o 
  -2   2   1     2642.37     2839.24     81.16 o 
  -1   2   1    33693.01    36216.90    339.13 o 
   0   2   1     4697.64     4778.39     77.47 o 
   1   2   1      154.84      149.01      6.49 o 
   2   2   1     6236.45     5935.11     58.04 o 
   3   2   1     2812.73     2723.64     31.06 o 
   4   2   1      339.76      331.99     11.02 o 
   5   2   1       23.88       43.03      9.54 o 
   6   2   1        5.66       18.72      5.01 o 
   7   2   1       33.29       52.40      9.09 o 
   8   2   1       29.46       39.41      8.14 o 
   9   2   1       50.02       49.21      9.81 o 
  10   2   1        5.51        6.84      5.84 o 
  11   2   1        8.62       14.57      8.37 o 
 -10   3   1        7.66       12.59      8.34 o 
  -9   3   1        1.79        5.75      6.29 o 
  -8   3   1       89.68       83.57      7.67 o 
  -7   3   1       66.60       77.56      9.67 o 
  -6   3   1       25.76       34.83      4.43 o 
  -5   3   1      131.57      132.63      8.11 o 
  -4   3   1       14.67       20.90      3.32 o 
  -3   3   1       83.86       93.90      4.29 o 
  -2   3   1      664.49      667.76     24.90 o 
  -1   3   1     2134.68     2288.35     52.71 o 
   0   3   1      808.48      782.04     17.51 o 
   1   3   1      224.55      224.91      4.84 o 
   2   3   1       91.29       88.07      4.34 o 
   3   3   1      149.68      156.39      3.74 o 
   4   3   1       86.66       85.30      2.29 o 
   5   3   1        7.12       15.18      7.36 o 
   6   3   1      116.80      131.65      8.45 o 
   7   3   1       63.44       83.43     19.84 o 
   8   3   1      473.24      474.70     24.99 o 
   9   3   1      158.74      139.91     14.56 o 
  10   3   1        2.35        0.00      8.43 o 
  11   3   1        4.85        6.84     13.45 o 
 -10   4   1       13.05        8.08      8.42 o 
  -9   4   1        2.08        1.54      4.82 o 
  -8   4   1       13.98       11.74      4.72 o 
  -7   4   1       37.10       29.57      5.23 o 
  -6   4   1        0.40        2.65      3.26 o 
  -5   4   1       59.89       74.63     11.27 o 
  -4   4   1        4.11       12.64      4.97 o 
  -3   4   1       84.73       92.07     16.65 o 
  -2   4   1     1071.23     1242.36     24.64 o 
  -1   4   1       62.40       50.62      5.53 o 
   0   4   1        7.45       13.61      1.57 o 
   1   4   1     1007.25      987.43     17.55 o 
   2   4   1      107.91      108.77      3.95 o 
   3   4   1      475.51      493.71     10.79 o 
   4   4   1       44.02       30.24      4.18 o 
   5   4   1      137.51      124.30      6.21 o 
   6   4   1        4.07        2.15      3.51 o 
   7   4   1       46.35       68.80     10.84 o 
   8   4   1       13.19       17.01      6.95 o 
   9   4   1       19.41       23.62     10.19 o 
  10   4   1        5.18       11.08     15.27 o 
  11   4   1       11.82        9.69      7.73 o 
  -9   5   1        1.18       15.54      8.76 o 
  -8   5   1        0.18       19.68     12.11 o 
  -7   5   1        3.70        0.02      3.19 o 
  -6   5   1        3.11        2.03      4.15 o 
  -5   5   1      276.88      236.71     10.75 o 
  -4   5   1        1.33        5.20      3.36 o 
  -3   5   1      360.00      384.07     11.48 o 
  -2   5   1      175.87      168.25     10.32 o 
  -1   5   1      497.35      434.48     32.20 o 
   0   5   1      395.99      437.02     12.99 o 
   1   5   1       46.10       31.47      3.06 o 
   2   5   1      189.96      181.95      5.78 o 
   3   5   1       23.76       29.35      2.82 o 
   4   5   1       69.48       78.28      4.03 o 
   5   5   1       29.88       33.02      3.71 o 
   6   5   1      334.01      306.92     20.48 o 
   7   5   1       14.97       36.26      6.91 o 
   8   5   1       34.47       31.66      8.82 o 
   9   5   1       28.63       15.93      7.98 o 
  10   5   1        0.51        8.96      9.77 o 
  11   5   1       18.86       16.36      8.42 o 
  -8   6   1        1.08        5.59      6.02 o 
  -7   6   1        1.03        0.00      4.47 o 
  -6   6   1        0.39        0.86      3.51 o 
  -5   6   1       74.46       76.21      7.31 o 
  -4   6   1      127.91      126.98      7.70 o 
  -3   6   1      127.55      127.97      6.85 o 
  -2   6   1        4.94        0.00      4.23 o 
  -1   6   1      226.77      239.13      9.68 o 
   0   6   1      462.85      473.33     23.25 o 
   1   6   1        2.59        0.40      1.71 o 
   2   6   1      100.44       83.35      4.72 o 
   3   6   1      563.98      565.56     19.10 o 
   4   6   1       50.00       43.54      4.32 o 
   5   6   1        6.49       10.14      3.23 o 
   6   6   1      728.51      649.68     47.57 o 
   7   6   1      108.61      152.61     24.79 o 
   8   6   1       21.01       35.76      7.82 o 
   9   6   1       30.87       31.75     11.66 o 
  10   6   1       11.18       10.97     12.08 o 
  11   6   1        0.95        8.72      9.12 o 
  -8   7   1       68.39       71.91     13.18 o 
  -7   7   1        0.53        8.64      6.18 o 
  -6   7   1        2.84       12.76     10.02 o 
  -5   7   1       27.08       30.52      6.19 o 
  -4   7   1      169.61      183.91      9.86 o 
  -3   7   1        1.83        2.08      4.01 o 
  -2   7   1      177.27      154.51      7.11 o 
  -1   7   1        1.89        1.51      3.58 o 
   0   7   1       36.84       33.75      3.64 o 
   1   7   1      118.93      113.14      5.99 o 
   2   7   1       11.12       13.11      4.68 o 
   3   7   1       57.06       65.20      7.89 o 
   4   7   1       78.86       85.48      5.86 o 
   5   7   1        2.32        2.11      2.50 o 
   6   7   1       26.65       29.54      3.46 o 
   7   7   1      187.11      184.82     17.30 o 
   8   7   1        4.24        5.71      9.25 o 
   9   7   1        1.48        6.67      6.63 o 
  10   7   1       12.68       13.49      7.45 o 
  11   7   1       19.56       10.44     10.00 o 
  -7   8   1        9.29       10.89      8.96 o 
  -6   8   1       29.01       16.82      8.86 o 
  -5   8   1        0.14        1.30      5.80 o 
  -4   8   1        5.06        0.00      3.65 o 
  -3   8   1        0.55        3.17      4.62 o 
  -2   8   1        7.72        6.79      3.18 o 
  -1   8   1       14.53       10.41      3.31 o 
   0   8   1        9.61        7.73      6.87 o 
   1   8   1        5.19        5.69      2.69 o 
   2   8   1       70.60       75.46      7.50 o 
   3   8   1        0.04        0.00      5.06 o 
   4   8   1        0.10        0.00      3.04 o 
   5   8   1        0.29        3.09      9.02 o 
   6   8   1        7.65        6.08      4.02 o 
   7   8   1      167.46      177.10     19.42 o 
   8   8   1      109.94      135.74     20.55 o 
   9   8   1        6.82        5.59      7.71 o 
  10   8   1        5.13        0.00      8.48 o 
  -6   9   1       33.25       70.66     13.21 o 
  -5   9   1       21.86       16.33      8.00 o 
  -4   9   1        0.01        3.76      5.22 o 
  -3   9   1        0.67        4.69      6.21 o 
  -2   9   1       18.75       17.72      5.82 o 
  -1   9   1       34.41       35.14      4.52 o 
   0   9   1       11.12       16.62      3.56 o 
   1   9   1      336.51      316.53     12.85 o 
   2   9   1       65.21       69.51      5.97 o 
   3   9   1       96.63       98.36      7.52 o 
   4   9   1        2.03        0.00      2.88 o 
   5   9   1      140.87      136.56     16.54 o 
   6   9   1       67.26       65.27      7.74 o 
   7   9   1       34.92       48.18     11.46 o 
   8   9   1        0.27        6.97      8.46 o 
   9   9   1       16.56       13.25      9.42 o 
  10   9   1       33.59       48.22     12.81 o 
  -5  10   1       15.88       37.29     22.37 o 
  -4  10   1        6.90        5.27      7.54 o 
  -3  10   1        2.17       11.36      7.05 o 
  -2  10   1       17.28       27.80     13.12 o 
  -1  10   1        0.80        1.02      4.65 o 
   0  10   1        1.44        2.09      3.50 o 
   1  10   1       10.56       13.30      4.09 o 
   2  10   1        3.21        6.48      3.47 o 
   3  10   1       18.86       23.24      5.68 o 
   4  10   1       36.15       55.67      6.44 o 
   5  10   1       20.01       27.25      5.84 o 
   6  10   1       78.97       60.29      6.32 o 
   7  10   1        0.01        3.37     11.49 o 
   8  10   1        0.73        0.00      6.04 o 
   9  10   1        6.20        7.25     12.83 o 
  -3  11   1        8.98        2.79      5.75 o 
  -2  11   1        2.21        6.41     13.87 o 
  -1  11   1        1.06        0.00      9.51 o 
   0  11   1        1.38        0.00      8.95 o 
   1  11   1        9.74       11.63      6.61 o 
   2  11   1       17.93       18.09      5.14 o 
   3  11   1       19.14       15.81      7.07 o 
   4  11   1        0.37        4.42      4.75 o 
   5  11   1        9.72       17.56     11.94 o 
   6  11   1        9.09       24.51     11.70 o 
   7  11   1       13.72       20.05     10.87 o 
   8  11   1        0.10        7.79      7.75 o 
  -1  12   1        1.68        0.00      8.50 o 
   0  12   1        8.38       21.81      8.92 o 
   1  12   1       40.60       44.39     10.29 o 
   2  12   1        3.31        6.80      7.46 o 
   3  12   1       25.17       20.84      8.57 o 
   4  12   1        0.23        0.00      6.20 o 
   5  12   1        3.58        0.00      5.84 o 
   6  12   1        0.69        6.57     17.39 o 
  -6 -12   2        0.66        0.00     10.35 o 
  -5 -12   2       31.79       35.35      7.91 o 
  -4 -12   2        2.57        5.10      4.81 o 
  -3 -12   2        0.80        0.00      5.26 o 
  -2 -12   2       16.44       14.93      7.37 o 
  -1 -12   2       11.17       58.15     16.54 o 
   0 -12   2        6.54       12.44     11.07 o 
   1 -12   2        1.55       14.85     14.39 o 
  -7 -11   2        1.57        4.77      5.79 o 
  -6 -11   2        1.00        0.00      6.30 o 
  -5 -11   2        2.32        3.61      4.64 o 
  -4 -11   2        8.30        3.44      4.21 o 
  -3 -11   2        2.90        0.00      6.07 o 
  -2 -11   2        0.89        0.00      4.48 o 
  -1 -11   2      146.09      126.99     12.33 o 
   0 -11   2       13.75       16.55      7.09 o 
   1 -11   2       27.86       19.70      7.81 o 
   2 -11   2        1.38        0.00     11.33 o 
   3 -11   2        2.04        3.58      9.70 o 
  -9 -10   2       14.97        6.09      8.86 o 
  -8 -10   2        0.06        6.70     12.14 o 
  -7 -10   2        1.24        0.00      5.80 o 
  -6 -10   2       19.31       23.17      5.38 o 
  -5 -10   2       78.20       75.78      9.06 o 
  -4 -10   2      123.93      130.97      9.32 o 
  -3 -10   2       12.88       12.29      4.33 o 
  -2 -10   2        0.11        1.58      3.58 o 
  -1 -10   2       27.32       33.37      6.01 o 
   0 -10   2        9.22        6.60      4.33 o 
   1 -10   2       17.12       17.40      5.18 o 
   2 -10   2       36.37       54.04      7.67 o 
   3 -10   2        1.44        6.35      6.61 o 
   4 -10   2       41.12       54.71     15.63 o 
  -9  -9   2       24.05       22.41      9.27 o 
  -8  -9   2       13.91        7.01      7.67 o 
  -7  -9   2        1.34       11.88      6.59 o 
  -6  -9   2       55.63       59.08      6.26 o 
  -5  -9   2       38.57       48.39      8.18 o 
  -4  -9   2       52.34       61.69      6.56 o 
  -3  -9   2       80.53       70.69      7.34 o 
  -2  -9   2       31.81       53.36      7.79 o 
  -1  -9   2       13.06       20.71      4.76 o 
   0  -9   2       12.21       19.15      4.70 o 
   1  -9   2      121.45      105.30     13.70 o 
   2  -9   2        5.30       14.27      8.15 o 
   3  -9   2       34.47       45.60      6.70 o 
   4  -9   2       19.13       15.72      5.56 o 
   5  -9   2       17.49        9.86      7.25 o 
   6  -9   2        4.24        0.00     13.67 o 
 -10  -8   2        0.96        0.00      7.38 o 
  -9  -8   2       28.37       30.24      9.45 o 
  -8  -8   2       15.65       36.24     15.53 o 
  -7  -8   2       49.90       52.79     10.09 o 
  -6  -8   2      215.30      194.05      9.82 o 
  -5  -8   2       50.48       54.23      5.72 o 
  -4  -8   2       19.83       31.51      5.64 o 
  -3  -8   2       96.78       83.57      6.79 o 
  -2  -8   2        8.47       19.44      4.32 o 
  -1  -8   2      186.93      186.77     10.78 o 
   0  -8   2       14.40       14.75      3.71 o 
   1  -8   2       30.66       39.83      5.33 o 
   2  -8   2       32.79       38.80      5.34 o 
   3  -8   2        0.50       16.48     15.62 o 
   4  -8   2      176.37      196.81     12.62 o 
   5  -8   2        0.52        4.03      4.21 o 
   6  -8   2        9.79       11.99      6.00 o 
   7  -8   2       11.14       30.46     10.15 o 
 -10  -7   2        0.00        0.00      7.25 o 
  -9  -7   2        6.30       14.66      7.48 o 
  -8  -7   2       33.73       38.29      9.08 o 
  -7  -7   2        7.29       12.98      6.34 o 
  -6  -7   2        0.81        0.00      2.24 o 
  -5  -7   2      120.56      126.60      7.95 o 
  -4  -7   2       83.36       79.00      5.93 o 
  -3  -7   2      150.57      163.98      8.32 o 
  -2  -7   2       55.17       79.84     23.92 o 
  -1  -7   2        0.15       11.13      7.20 o 
   0  -7   2        2.01        0.70      2.39 o 
   1  -7   2       28.92       38.65      9.17 o 
   2  -7   2        0.61        0.00      4.34 o 
   3  -7   2      258.07      238.55     15.03 o 
   4  -7   2        4.25       22.92      4.79 o 
   5  -7   2        2.37        4.94      9.96 o 
   6  -7   2       56.79       75.68     12.91 o 
   7  -7   2        0.02        0.00      6.36 o 
   8  -7   2        2.47        9.09      9.86 o 
 -11  -6   2        2.07        3.25      7.24 o 
 -10  -6   2        3.12        0.00      5.86 o 
  -9  -6   2       28.05       17.26      7.04 o 
  -8  -6   2       14.33        7.78      6.46 o 
  -7  -6   2      177.77      161.93     13.48 o 
  -6  -6   2      413.17      402.60     13.60 o 
  -5  -6   2       46.92       47.66      3.90 o 
  -4  -6   2       22.47       29.87      3.97 o 
  -3  -6   2        0.97        0.00      2.04 o 
  -2  -6   2       71.55       80.67      4.96 o 
  -1  -6   2       34.87       54.33      4.35 o 
   0  -6   2      569.08      584.48     23.69 o 
   1  -6   2      263.88      240.60      8.69 o 
   2  -6   2       25.62       35.75      4.43 o 
   3  -6   2       10.39       10.14      3.45 o 
   4  -6   2      101.76      129.26      8.74 o 
   5  -6   2       11.24       16.43     10.44 o 
   6  -6   2       37.47       36.87      6.89 o 
   7  -6   2        0.77        4.83      4.59 o 
   8  -6   2        1.33        2.04      4.00 o 
 -11  -5   2        0.70        5.81      7.13 o 
 -10  -5   2       11.80        9.90      7.13 o 
  -9  -5   2        7.60        4.31      6.21 o 
  -8  -5   2      328.16      291.26     21.82 o 
  -7  -5   2      185.17      169.27     12.93 o 
  -6  -5   2       22.24       18.40      9.70 o 
  -5  -5   2       77.38       82.03      7.10 o 
  -4  -5   2      158.58      156.45      5.96 o 
  -3  -5   2      123.51      127.23      5.68 o 
  -2  -5   2       43.01       42.26      3.35 o 
  -1  -5   2       15.38       20.68      2.44 o 
   0  -5   2        1.05        0.00      2.81 o 
   1  -5   2      375.80      385.60     15.97 o 
   2  -5   2      103.48      108.29      6.08 o 
   3  -5   2       10.20       13.33      3.28 o 
   4  -5   2      129.31      124.14      7.65 o 
   5  -5   2      199.27      219.69     13.09 o 
   6  -5   2        5.97        0.00      6.79 o 
   7  -5   2       81.77       80.12     11.19 o 
   8  -5   2        3.90       11.73      5.47 o 
   9  -5   2        0.11       36.33     16.41 o 
 -11  -4   2        6.39        2.75      7.52 o 
 -10  -4   2       64.92       65.69     30.71 o 
  -9  -4   2        9.55       29.96     18.95 o 
  -8  -4   2      107.92      108.59     11.03 o 
  -7  -4   2       84.59       73.38      8.53 o 
  -6  -4   2       11.02       21.55      6.15 o 
  -5  -4   2      163.93      165.95      9.60 o 
  -4  -4   2      568.71      476.96     11.00 o 
  -3  -4   2       46.11       39.22      2.71 o 
  -2  -4   2      437.62      422.73     24.42 o 
  -1  -4   2      365.04      366.62      8.91 o 
   0  -4   2        1.10        1.30      1.34 o 
   1  -4   2      140.39      153.90      8.42 o 
   2  -4   2       48.80       44.70      3.58 o 
   3  -4   2        6.36       18.35     15.11 o 
   4  -4   2      144.00      175.34      8.47 o 
   5  -4   2      503.91      563.77     22.64 o 
   6  -4   2        0.02        7.62      4.08 o 
   7  -4   2       32.76       34.36      5.84 o 
   8  -4   2        0.02        0.00      4.13 o 
   9  -4   2        1.07       16.99      8.32 o 
  10  -4   2        6.72        6.87     14.13 o 
 -11  -3   2        0.86        5.05      7.29 o 
 -10  -3   2        6.10        8.99     13.15 o 
  -9  -3   2       49.09       63.30     10.16 o 
  -8  -3   2      342.63      326.62     19.64 o 
  -7  -3   2       13.68       16.28      4.90 o 
  -6  -3   2      115.32      140.79      9.47 o 
  -5  -3   2      248.56      246.70      4.23 o 
  -4  -3   2       58.25       61.60      2.77 o 
  -3  -3   2     1106.55     1112.35     20.19 o 
  -2  -3   2      231.61      183.94     10.56 o 
  -1  -3   2        1.93        4.96      1.34 o 
   0  -3   2      403.58      390.39     14.73 o 
   1  -3   2      194.17      197.21     25.36 o 
   2  -3   2       17.61       23.12      3.23 o 
   3  -3   2        5.23        5.57      2.09 o 
   4  -3   2      118.91      136.40      6.18 o 
   5  -3   2       20.40       31.41      4.30 o 
   6  -3   2        3.36        0.00      2.52 o 
   7  -3   2      158.19      191.33     21.44 o 
   8  -3   2       25.82       33.92      5.69 o 
   9  -3   2       16.23        9.26      5.87 o 
  10  -3   2        8.61        0.00      6.21 o 
 -11  -2   2        7.68        6.55      6.56 o 
 -10  -2   2        1.50        6.39      7.81 o 
  -9  -2   2      146.45      129.72     13.65 o 
  -8  -2   2       17.06       31.20      7.09 o 
  -7  -2   2       60.73       39.95      6.60 o 
  -6  -2   2       16.68       24.15      5.44 o 
  -5  -2   2        1.09        3.32      2.55 o 
  -4  -2   2        0.12        7.90      2.12 o 
  -3  -2   2      854.76      849.53     15.36 o 
  -2  -2   2     3979.60     3769.14     69.33 o 
  -1  -2   2    11504.17    11467.28    178.12 o 
   0  -2   2     4670.77     4342.88     50.53 o 
   1  -2   2     2058.57     2172.96     42.27 o 
   2  -2   2        2.59        2.09      1.17 o 
   3  -2   2       25.01       18.48      2.51 o 
   4  -2   2       36.88       28.48      4.16 o 
   5  -2   2       19.55       23.05      3.10 o 
   6  -2   2       84.51      111.50     11.00 o 
   7  -2   2      162.19      154.90     11.52 o 
   8  -2   2       36.64       41.27      5.35 o 
   9  -2   2       10.11        0.68      4.90 o 
  10  -2   2        1.18        0.00      7.04 o 
  11  -2   2        4.26       35.13     16.57 o 
 -11  -1   2        9.23        7.39      7.29 o 
 -10  -1   2       14.65       22.53      8.30 o 
  -9  -1   2        0.27        0.00      5.79 o 
  -8  -1   2       88.19       98.51     20.03 o 
  -7  -1   2      403.48      418.86     22.03 o 
  -6  -1   2        4.83        6.71      2.98 o 
  -5  -1   2       26.25       22.70      3.97 o 
  -4  -1   2        9.41        8.68      1.91 o 
  -3  -1   2      339.85      387.05      7.96 o 
  -2  -1   2      463.26      439.00      9.88 o 
  -1  -1   2     5720.42     5656.62    100.12 o 
   0  -1   2        1.03        1.93      0.52 o 
   1  -1   2      672.92      592.30     10.84 o 
   2  -1   2       57.31       65.49      3.55 o 
   3  -1   2      230.50      233.74      5.82 o 
   4  -1   2      633.57      640.26     14.24 o 
   5  -1   2        8.58       19.60      2.69 o 
   6  -1   2       85.49       99.94      5.42 o 
   7  -1   2       90.46      106.23      9.52 o 
   8  -1   2       68.37       57.65      8.54 o 
   9  -1   2        0.03        0.00      5.18 o 
  10  -1   2      193.81      215.91     19.65 o 
  11  -1   2        0.62        0.00      6.18 o 
 -11   0   2        3.51        1.33      6.84 o 
 -10   0   2        3.10        7.33      7.17 o 
  -9   0   2        2.18        8.69      5.93 o 
  -8   0   2      127.35      121.39     11.49 o 
  -7   0   2      217.27      194.93      6.94 o 
  -6   0   2       82.03       90.55      5.37 o 
  -5   0   2       37.17       31.74      3.08 o 
  -4   0   2        6.56        9.40      2.42 o 
  -3   0   2       62.22       61.36      8.86 o 
  -2   0   2      725.47      650.74     13.27 o 
  -1   0   2      219.15      184.50      3.10 o 
   2   0   2       37.68       40.48      2.39 o 
   3   0   2       80.38       76.04      3.84 o 
   4   0   2      257.64      244.54      9.04 o 
   5   0   2       36.37       56.40      3.09 o 
   6   0   2       25.89       24.71      2.57 o 
   7   0   2        4.44        0.00      1.92 o 
   8   0   2       58.36       59.61      9.35 o 
   9   0   2       37.69       31.96      7.92 o 
  10   0   2        6.52        1.39     14.49 o 
  11   0   2        1.00        0.07      8.82 o 
 -11   1   2       23.21       11.32      8.11 o 
 -10   1   2       16.75       18.38      8.86 o 
  -9   1   2       96.64      120.31     13.94 o 
  -8   1   2       19.98       34.18      7.12 o 
  -7   1   2      459.23      412.83     28.14 o 
  -6   1   2      334.72      309.84     15.16 o 
  -5   1   2      150.16      117.71     14.28 o 
  -4   1   2       12.78       25.14      2.49 o 
  -3   1   2      880.58      821.90     14.09 o 
  -2   1   2     1020.02      991.33     18.01 o 
  -1   1   2      484.33      469.52      7.43 o 
   1   1   2     4226.56     4031.62     39.63 o 
   2   1   2      650.28      568.40     13.13 o 
   3   1   2        9.37       11.39      1.32 o 
   4   1   2     1803.00     1823.17     50.21 o 
   5   1   2      604.08      703.21     41.66 o 
   6   1   2      466.86      517.03     10.91 o 
   7   1   2        1.42        2.82      3.38 o 
   8   1   2        5.81        0.00      4.49 o 
   9   1   2       12.22       11.38      6.86 o 
  10   1   2       11.51       15.04     10.22 o 
  11   1   2       16.05        9.75      7.79 o 
 -10   2   2       10.06        9.76      7.78 o 
  -9   2   2        1.41        4.75      5.52 o 
  -8   2   2        1.28        0.00      4.04 o 
  -7   2   2       23.60       23.17      5.35 o 
  -6   2   2        3.21        4.14      2.63 o 
  -5   2   2       68.64       73.44      4.12 o 
  -4   2   2      331.85      330.67     11.11 o 
  -3   2   2       74.18       68.97      3.35 o 
  -2   2   2     5219.46     5742.85     82.83 o 
  -1   2   2    21570.51    23866.24    204.92 o 
   0   2   2      351.66      342.50      7.51 o 
   1   2   2      204.95      186.01      3.25 o 
   2   2   2     1955.83     1766.73     29.94 o 
   3   2   2     3568.90     3570.52     45.83 o 
   4   2   2      419.58      448.27     13.30 o 
   5   2   2      207.73      232.95     12.01 o 
   6   2   2       39.59       27.28      4.87 o 
   7   2   2        1.16        5.65      7.68 o 
   8   2   2       30.95       40.17      7.39 o 
   9   2   2      132.78      131.81     12.34 o 
  10   2   2      130.29      136.29     16.26 o 
  11   2   2       23.75       34.37     18.92 o 
 -10   3   2        2.24        8.19      7.65 o 
  -9   3   2       18.41       20.47      8.22 o 
  -8   3   2        0.50        6.44      8.96 o 
  -7   3   2      313.33      284.77     12.56 o 
  -6   3   2       31.43       32.16      4.62 o 
  -5   3   2       85.20       86.87      5.66 o 
  -4   3   2      451.91      496.91     13.57 o 
  -3   3   2      663.58      623.06     14.24 o 
  -2   3   2      153.36      141.25      4.43 o 
  -1   3   2     1230.72     1237.49     17.81 o 
   0   3   2     1369.28     1357.33     16.83 o 
   1   3   2       32.25       24.36      2.42 o 
   2   3   2     1881.59     1834.71     27.15 o 
   3   3   2      122.70      129.52      4.80 o 
   4   3   2     1608.85     1620.77     25.25 o 
   5   3   2      281.77      303.09     15.06 o 
   6   3   2       36.19       39.23      7.29 o 
   7   3   2        5.62        0.00      4.75 o 
   8   3   2      176.84      170.85     13.93 o 
   9   3   2      124.91      140.77     13.44 o 
  10   3   2       34.05       33.67      9.44 o 
  11   3   2        0.53        0.00      6.15 o 
  -9   4   2        3.83        0.00     10.22 o 
  -8   4   2        2.41        4.04      3.81 o 
  -7   4   2        3.09        0.00      3.64 o 
  -6   4   2       50.23       50.85      5.58 o 
  -5   4   2      131.38      141.43      7.79 o 
  -4   4   2      113.53      122.44      5.90 o 
  -3   4   2      443.85      423.47     11.09 o 
  -2   4   2     5224.67     5310.77     90.96 o 
  -1   4   2     3436.31     3392.99     51.77 o 
   0   4   2       29.42       22.72      3.58 o 
   1   4   2      347.54      348.95     12.28 o 
   2   4   2       49.44       49.84      2.63 o 
   3   4   2       15.83       27.68      4.64 o 
   4   4   2      537.01      529.57     10.91 o 
   5   4   2      122.84      114.90      8.85 o 
   6   4   2      292.95      315.44     16.80 o 
   7   4   2       14.64       16.02     11.23 o 
   8   4   2       25.78       20.82     13.81 o 
   9   4   2        1.16        2.51      5.35 o 
  10   4   2        1.47        9.67     12.73 o 
  11   4   2       26.01       23.56     10.34 o 
  -9   5   2        9.25        0.00      6.51 o 
  -8   5   2       20.93       22.08      6.06 o 
  -7   5   2       21.17       41.15      5.86 o 
  -6   5   2      213.00      215.15     12.10 o 
  -5   5   2       72.07       75.96      6.07 o 
  -4   5   2      138.01      133.99     10.22 o 
  -3   5   2      141.72      149.67      6.37 o 
  -2   5   2      171.47      182.76      6.12 o 
  -1   5   2      293.22      264.53     17.58 o 
   0   5   2       70.96       67.57      2.95 o 
   1   5   2       36.50       43.67      2.41 o 
   2   5   2        1.25        5.69      4.96 o 
   3   5   2      463.63      497.27     12.43 o 
   4   5   2      848.32      820.69     18.52 o 
   5   5   2      354.16      335.21     14.45 o 
   6   5   2       42.00       36.75      9.41 o 
   7   5   2      392.96      406.84     32.21 o 
   8   5   2        6.01        5.75     13.45 o 
   9   5   2       18.28       18.42      7.07 o 
  10   5   2        8.43       14.00      7.76 o 
  11   5   2        0.42       11.82      7.41 o 
  -8   6   2        1.47        1.69      7.36 o 
  -7   6   2        0.24       17.45     12.71 o 
  -6   6   2       16.75       15.39      4.99 o 
  -5   6   2       44.04       61.72      9.28 o 
  -4   6   2        0.87        2.55      2.48 o 
  -3   6   2      161.04      157.56      8.73 o 
  -2   6   2      163.65      167.08     13.03 o 
  -1   6   2        5.52       10.03      1.87 o 
   0   6   2      671.73      669.43     14.78 o 
   1   6   2      133.24      137.38      5.99 o 
   2   6   2       32.30       43.32      3.36 o 
   3   6   2      298.63      296.23      9.49 o 
   4   6   2      105.94       94.71      5.30 o 
   5   6   2      149.55      145.74      6.88 o 
   6   6   2      208.56      180.23     21.03 o 
   7   6   2      209.80      233.10     15.18 o 
   8   6   2        0.86        0.00      5.57 o 
   9   6   2        1.52        5.66      5.73 o 
  10   6   2        4.11        1.48      6.11 o 
  11   6   2        0.34        0.00     10.97 o 
  -8   7   2       12.65       25.65     18.27 o 
  -7   7   2        3.85       29.64     21.16 o 
  -6   7   2        0.02        0.00      5.39 o 
  -5   7   2        8.55       11.26      9.16 o 
  -4   7   2        1.24        2.05      2.53 o 
  -3   7   2      285.09      263.09     10.61 o 
  -2   7   2       73.16       70.01      7.41 o 
  -1   7   2      394.08      413.87     11.94 o 
   0   7   2        3.60        2.90      3.18 o 
   1   7   2       53.82       55.08      5.07 o 
   2   7   2        0.27        0.00      3.00 o 
   3   7   2       51.18       82.90     10.01 o 
   4   7   2       94.58       96.96      7.36 o 
   5   7   2      129.81      122.18      6.73 o 
   6   7   2      272.87      263.03     10.48 o 
   7   7   2       60.98       64.33      9.60 o 
   8   7   2        8.37       15.78     12.44 o 
   9   7   2        1.29       20.31      7.54 o 
  10   7   2        5.19        0.00      6.91 o 
  11   7   2        1.27       11.54      9.57 o 
  -7   8   2        0.13        0.00      7.05 o 
  -6   8   2        8.46       14.05      8.46 o 
  -5   8   2       47.82       41.94      9.58 o 
  -4   8   2      124.41      119.49     31.27 o 
  -3   8   2       66.50       62.11      9.56 o 
  -2   8   2       18.64       27.89      5.74 o 
  -1   8   2      181.82      174.30      8.99 o 
   0   8   2        8.64       16.75      4.85 o 
   1   8   2       13.45       14.98      2.79 o 
   2   8   2       26.28       39.14      4.10 o 
   3   8   2        1.45        0.00      2.30 o 
   4   8   2       38.74       47.16      6.28 o 
   5   8   2       65.66       69.83      5.86 o 
   6   8   2       83.79       82.55      5.93 o 
   7   8   2       75.31       86.41     17.07 o 
   8   8   2        0.04       24.23     19.99 o 
   9   8   2      111.10      112.34     16.61 o 
  10   8   2       23.69       24.97     10.94 o 
  -6   9   2       19.60       14.68      9.69 o 
  -5   9   2        8.28        0.96     10.09 o 
  -4   9   2        8.14       12.09      6.92 o 
  -3   9   2        0.46        4.95     10.74 o 
  -2   9   2       53.67       52.98      8.98 o 
  -1   9   2      113.91      135.93     12.15 o 
   0   9   2        9.75        7.25      3.54 o 
   1   9   2       69.02       61.23      8.87 o 
   2   9   2        0.22        5.47      3.16 o 
   3   9   2       12.59       21.29      4.03 o 
   4   9   2        2.91       12.34     13.24 o 
   5   9   2        1.58        7.51      3.64 o 
   6   9   2        0.03        1.05      5.59 o 
   7   9   2       28.36       33.56     11.40 o 
   8   9   2        0.58        0.00      5.87 o 
   9   9   2       79.45       99.79     14.40 o 
  10   9   2        1.75        3.35      8.48 o 
  -4  10   2        0.10        0.00      6.18 o 
  -3  10   2        3.16        0.00      5.86 o 
  -2  10   2       16.51       18.00     14.42 o 
  -1  10   2        1.25        1.68      5.52 o 
   0  10   2        0.55        0.00      4.85 o 
   1  10   2      110.31      110.83     14.76 o 
   2  10   2       58.12       55.15      5.60 o 
   3  10   2        6.85       13.03      4.77 o 
   4  10   2        8.57       25.54      7.67 o 
   5  10   2       10.66       18.59      6.24 o 
   6  10   2       36.14       49.52      6.21 o 
   7  10   2        5.47        5.96      6.62 o 
   8  10   2        5.44        0.00      8.66 o 
   9  10   2        5.20        0.00      6.24 o 
  -3  11   2        1.52        4.79      7.09 o 
  -2  11   2        0.01        2.53      6.26 o 
  -1  11   2        0.59        0.00      5.91 o 
   0  11   2        0.44        0.00      5.16 o 
   1  11   2      240.74      261.30     20.34 o 
   2  11   2       11.63       15.03      7.12 o 
   3  11   2       94.78       95.64     13.14 o 
   4  11   2       80.94       87.18      8.76 o 
   5  11   2       65.29       44.25      6.98 o 
   6  11   2        1.19        5.04      4.30 o 
   7  11   2        0.08        9.41     14.19 o 
   8  11   2        0.54        0.37      6.35 o 
  -1  12   2        6.91        9.41      7.04 o 
   0  12   2        7.45        0.00      7.68 o 
   1  12   2        8.24        2.95     10.22 o 
   2  12   2       35.51       25.96      9.72 o 
   3  12   2       20.90       21.80      9.38 o 
   4  12   2       13.60        8.06      7.37 o 
   5  12   2       50.74       58.24     11.23 o 
   6  12   2       18.90        0.72      7.75 o 
  -5 -12   3        0.20        4.27      7.29 o 
  -4 -12   3        0.22        9.43      5.93 o 
  -3 -12   3       38.71       37.88     10.23 o 
  -2 -12   3        0.05        0.00      5.35 o 
  -1 -12   3       19.75       21.16     15.89 o 
  -7 -11   3        5.62       29.24      9.43 o 
  -6 -11   3       13.39        5.55      7.01 o 
  -5 -11   3        0.10        0.00      3.69 o 
  -4 -11   3        4.75        6.32      5.02 o 
  -3 -11   3        0.22        4.12      4.50 o 
  -2 -11   3        9.33       11.34      5.07 o 
  -1 -11   3        0.13       10.02      6.36 o 
   0 -11   3        6.46       11.15      7.68 o 
   1 -11   3        0.00       10.37      6.81 o 
   2 -11   3        5.72        2.67      8.92 o 
   3 -11   3        4.09       10.81     13.93 o 
  -8 -10   3        0.21        0.00      7.93 o 
  -7 -10   3        0.19       14.16      7.77 o 
  -6 -10   3        8.59       18.74      6.49 o 
  -5 -10   3        3.17        3.69      4.31 o 
  -4 -10   3        3.17       10.29      5.10 o 
  -3 -10   3      104.33      105.49      8.69 o 
  -2 -10   3        2.21        2.12      3.83 o 
  -1 -10   3        0.54        3.39      5.24 o 
   0 -10   3        3.52        0.00      3.93 o 
   1 -10   3       23.99       25.44     10.49 o 
   2 -10   3       83.96       77.01      8.68 o 
   3 -10   3       20.29       34.51      8.74 o 
   4 -10   3        0.72        0.00      9.57 o 
  -9  -9   3        0.40        0.00      6.13 o 
  -8  -9   3        5.94       18.81     16.02 o 
  -7  -9   3       19.27       14.76      7.08 o 
  -6  -9   3       54.73       56.09      8.58 o 
  -5  -9   3        9.65       11.19      4.91 o 
  -4  -9   3       91.68      102.84      8.82 o 
  -3  -9   3      104.62      117.97     12.82 o 
  -2  -9   3      200.71      197.42     11.30 o 
  -1  -9   3       89.72       81.73      7.39 o 
   0  -9   3      121.24      124.33     13.76 o 
   1  -9   3       25.05       42.26      5.82 o 
   2  -9   3       40.82       58.51      7.27 o 
   3  -9   3       91.32       85.36      7.97 o 
   4  -9   3        1.79        6.16      5.10 o 
   5  -9   3       17.47       17.49      8.60 o 
   6  -9   3        4.00        0.00     15.30 o 
 -10  -8   3       12.31        0.00      7.04 o 
  -9  -8   3        4.63        0.00      5.82 o 
  -8  -8   3       16.30       11.61      7.80 o 
  -7  -8   3       24.84       24.76      8.38 o 
  -6  -8   3      145.39      132.03      9.08 o 
  -5  -8   3       54.31       56.80      6.52 o 
  -4  -8   3       70.15       85.71      8.85 o 
  -3  -8   3       17.81       20.10      4.46 o 
  -2  -8   3       10.31       15.19      4.50 o 
  -1  -8   3       25.81       27.81      4.30 o 
   0  -8   3        0.06        1.76      2.93 o 
   1  -8   3       13.41       17.16      7.33 o 
   2  -8   3       18.83       21.69      4.61 o 
   3  -8   3      147.26      157.46      9.86 o 
   4  -8   3        0.02        6.27      4.34 o 
   5  -8   3        9.17       18.70      8.01 o 
   6  -8   3        0.00        0.00      6.08 o 
   7  -8   3       15.26        6.25     11.14 o 
 -10  -7   3        0.15        0.00      6.32 o 
  -9  -7   3       43.05       83.86     13.40 o 
  -8  -7   3       79.44       91.53     11.43 o 
  -7  -7   3       37.06       40.54      8.98 o 
  -6  -7   3      297.19      274.56     11.78 o 
  -5  -7   3      164.47      152.89      9.05 o 
  -4  -7   3       84.11       79.18      6.51 o 
  -3  -7   3       36.05       37.05      4.29 o 
  -2  -7   3      763.25      723.41     21.32 o 
  -1  -7   3       63.02       60.21      4.84 o 
   0  -7   3      258.01      286.71     11.42 o 
   1  -7   3        1.51        0.00      2.90 o 
   2  -7   3        0.78        8.98      3.94 o 
   3  -7   3       39.61       52.71      6.71 o 
   4  -7   3       46.49       42.50      6.12 o 
   5  -7   3       17.98       22.82      5.46 o 
   6  -7   3        0.11        0.00      5.46 o 
   7  -7   3        3.35        0.00      4.79 o 
   8  -7   3        0.83        2.21      7.75 o 
 -11  -6   3        3.76        0.00      6.84 o 
 -10  -6   3        0.51        0.00      6.40 o 
  -9  -6   3       10.79       13.99      7.32 o 
  -8  -6   3       38.39       34.93     17.16 o 
  -7  -6   3       31.33       34.07      7.87 o 
  -6  -6   3      223.51      207.51      8.35 o 
  -5  -6   3       44.38       41.44      4.47 o 
  -4  -6   3      145.17      160.83      7.87 o 
  -3  -6   3        5.39       13.41      6.23 o 
  -2  -6   3       14.52        2.82      2.41 o 
  -1  -6   3      130.61      136.95     10.08 o 
   0  -6   3      106.23      105.85      7.34 o 
   1  -6   3      212.69      221.95      8.38 o 
   2  -6   3       80.11       73.28      5.38 o 
   3  -6   3       71.56       66.97      7.39 o 
   4  -6   3       13.74       22.89      5.49 o 
   5  -6   3       89.62       90.77      8.35 o 
   6  -6   3       22.45       41.96      6.83 o 
   7  -6   3       60.12       59.13     10.07 o 
   8  -6   3       33.58       28.79     11.98 o 
 -11  -5   3        0.99        0.00      6.83 o 
 -10  -5   3       15.92        4.33      9.90 o 
  -9  -5   3       59.45       86.17     16.51 o 
  -8  -5   3      140.96      135.32     11.95 o 
  -7  -5   3       15.54        6.50     14.59 o 
  -6  -5   3      241.16      238.84     19.45 o 
  -5  -5   3      259.30      251.64      8.54 o 
  -4  -5   3       68.20       52.60      7.81 o 
  -3  -5   3        9.09       18.61      6.35 o 
  -2  -5   3      136.42      162.63      6.22 o 
  -1  -5   3      254.05      276.63     12.96 o 
   0  -5   3      470.25      535.19     12.76 o 
   1  -5   3      798.09      810.64     18.54 o 
   2  -5   3     1118.75     1059.56     24.37 o 
   3  -5   3        6.25        9.83      3.02 o 
   4  -5   3       14.45       23.00      8.31 o 
   5  -5   3      725.44      738.03     24.98 o 
   6  -5   3      184.09      181.00     11.42 o 
   7  -5   3       14.99       21.40      5.92 o 
   8  -5   3        2.04       16.44     13.11 o 
   9  -5   3        2.46        0.52      6.69 o 
 -11  -4   3        0.90        1.09      7.94 o 
 -10  -4   3       13.72        6.84      6.96 o 
  -9  -4   3       49.70       69.10     11.84 o 
  -8  -4   3        1.78        3.57      4.94 o 
  -7  -4   3       17.79       34.93      7.55 o 
  -6  -4   3      115.33       99.03      7.87 o 
  -5  -4   3      127.92      127.24      9.67 o 
  -4  -4   3      926.07      879.74     19.91 o 
  -3  -4   3     2543.68     2822.03     52.36 o 
  -2  -4   3      338.63      309.64     15.33 o 
  -1  -4   3     1099.37     1052.55     19.98 o 
   0  -4   3      221.56      195.93      7.45 o 
   1  -4   3       11.35       27.34      7.85 o 
   2  -4   3      818.82      854.37     21.33 o 
   3  -4   3      273.95      264.38      8.68 o 
   4  -4   3      149.34      138.55      7.50 o 
   5  -4   3       18.83       21.35      4.58 o 
   6  -4   3      192.34      176.45     10.66 o 
   7  -4   3        0.08        1.76      6.63 o 
   8  -4   3       13.46       21.61      6.02 o 
   9  -4   3        0.27        2.57      4.64 o 
  10  -4   3        6.23        4.45      6.88 o 
 -11  -3   3       14.81       19.53      8.73 o 
 -10  -3   3        4.48        3.44      5.73 o 
  -9  -3   3      102.70      111.02     14.50 o 
  -8  -3   3      395.05      424.98     23.07 o 
  -7  -3   3       21.16       31.95      6.03 o 
  -6  -3   3       63.37       56.16      7.88 o 
  -5  -3   3        0.12        1.63      2.29 o 
  -4  -3   3     3069.70     3165.75     52.72 o 
  -3  -3   3      531.97      543.79     11.47 o 
  -2  -3   3      255.44      232.78      9.32 o 
  -1  -3   3      217.72      208.28      6.62 o 
   0  -3   3        5.94        8.11      2.11 o 
   1  -3   3     1219.26     1063.20     88.36 o 
   2  -3   3     2934.16     3167.07     75.17 o 
   3  -3   3      531.91      611.42     14.90 o 
   4  -3   3      425.81      466.38     13.29 o 
   5  -3   3       34.82       42.35      4.49 o 
   6  -3   3       58.27       61.04      6.10 o 
   7  -3   3      158.79      132.51      8.72 o 
   8  -3   3       74.50       86.76      8.14 o 
   9  -3   3        4.85        0.00      5.51 o 
  10  -3   3       18.31       45.59     11.83 o 
 -11  -2   3       11.11       15.71     10.81 o 
 -10  -2   3       39.95       50.24     10.62 o 
  -9  -2   3       15.10       20.46      8.52 o 
  -8  -2   3       13.86       15.50      6.19 o 
  -7  -2   3      123.24      133.70     10.72 o 
  -6  -2   3      140.75      144.07      8.94 o 
  -5  -2   3       45.42       36.12      1.94 o 
  -4  -2   3      628.69      612.60     11.16 o 
  -3  -2   3     2923.59     2879.82     43.66 o 
  -2  -2   3        8.76       11.37      3.43 o 
  -1  -2   3     9319.45     9506.46    179.73 o 
   0  -2   3     1750.45     1640.07     19.29 o 
   1  -2   3        0.12        1.67      1.22 o 
   2  -2   3      304.64      301.64      6.66 o 
   3  -2   3     1065.80     1071.36     20.73 o 
   4  -2   3      162.65      163.28      9.48 o 
   5  -2   3      202.46      217.05      8.45 o 
   6  -2   3       80.73       90.15      5.58 o 
   7  -2   3        1.53        0.66      4.48 o 
   8  -2   3       29.91       39.93     11.78 o 
   9  -2   3        0.70        0.00      4.80 o 
  10  -2   3       90.69       77.24     13.13 o 
  11  -2   3       10.74       22.00     18.40 o 
 -11  -1   3       10.12        0.63     10.35 o 
 -10  -1   3        2.75        2.97      7.29 o 
  -9  -1   3      270.05      288.98     19.22 o 
  -8  -1   3        3.95        0.00      5.57 o 
  -7  -1   3       85.61       69.51      8.25 o 
  -6  -1   3       28.03       27.89      3.00 o 
  -5  -1   3        9.90        8.83      2.00 o 
  -4  -1   3      261.16      259.14      5.65 o 
  -3  -1   3       40.43       32.63      4.95 o 
  -2  -1   3     3456.96     3387.04     60.21 o 
  -1  -1   3     1950.39     1865.91     29.30 o 
   0  -1   3      217.05      221.70      3.32 o 
   1  -1   3      148.80      141.13      6.39 o 
   2  -1   3       68.60       69.58      4.69 o 
   3  -1   3       14.92       12.31      1.80 o 
   4  -1   3      331.62      382.82      9.60 o 
   5  -1   3      626.77      570.89     15.31 o 
   6  -1   3        2.82       10.58      7.59 o 
   7  -1   3      149.71      167.45      8.40 o 
   8  -1   3        2.24        1.67      6.04 o 
   9  -1   3      130.50      113.63     13.48 o 
  10  -1   3        4.01        0.00      5.47 o 
  11  -1   3       66.81       64.02     11.86 o 
 -11   0   3       23.12       39.86     18.43 o 
 -10   0   3        4.51        8.14      6.63 o 
  -9   0   3        0.11        2.98      5.34 o 
  -8   0   3      102.21      105.43     11.91 o 
  -7   0   3      154.21      138.22     14.66 o 
  -6   0   3       24.56       27.86      2.46 o 
  -5   0   3      225.69      189.65     13.08 o 
  -4   0   3       80.72       74.98      5.18 o 
  -3   0   3      515.78      480.25     12.40 o 
  -2   0   3     1179.16     1086.64     15.55 o 
  -1   0   3    21587.97    23339.67    261.80 o 
   0   0   3      310.20      298.05      8.11 o 
   1   0   3    30160.88    29119.64    244.74 o 
   2   0   3       57.78       60.90      2.33 o 
   3   0   3     2022.07     1799.44    129.41 o 
   4   0   3       13.78       20.21      3.52 o 
   5   0   3       52.09       44.77      4.65 o 
   6   0   3       33.98       27.13      6.10 o 
   7   0   3       56.48       65.33      7.28 o 
   8   0   3        0.61        2.97      5.47 o 
   9   0   3       37.39       43.47      8.01 o 
  10   0   3       20.81       23.52      8.25 o 
  11   0   3        0.40        0.00      7.38 o 
 -10   1   3        0.01        0.00      6.51 o 
  -9   1   3        2.64        7.63      6.54 o 
  -8   1   3       10.73       15.53      5.83 o 
  -7   1   3       76.29       82.48      7.74 o 
  -6   1   3       22.70       12.19      3.38 o 
  -5   1   3        8.28        9.35      1.93 o 
  -4   1   3        1.75        8.66      7.67 o 
  -3   1   3       39.32       28.44      2.80 o 
  -2   1   3     4239.06     4008.49     53.55 o 
  -1   1   3     3404.72     3356.81    109.06 o 
   0   1   3     4056.70     3895.51     38.98 o 
   1   1   3      886.76      820.74     26.62 o 
   2   1   3      236.78      228.86      5.22 o 
   3   1   3      902.50      887.10     20.43 o 
   4   1   3       81.79       80.95      5.20 o 
   5   1   3      559.28      606.06     12.37 o 
   6   1   3      973.83     1057.02     22.58 o 
   7   1   3       10.44       13.68      4.04 o 
   8   1   3      122.41      129.19     11.79 o 
   9   1   3      111.94       96.88     10.43 o 
  10   1   3        7.83        9.69      6.95 o 
  11   1   3       12.04        7.65     11.79 o 
 -10   2   3        0.00        0.00      7.11 o 
  -9   2   3        7.64        4.93      6.26 o 
  -8   2   3        7.17       12.64      3.96 o 
  -7   2   3       15.08       19.31      3.61 o 
  -6   2   3       34.62       38.78      5.00 o 
  -5   2   3        2.97        1.57      2.87 o 
  -4   2   3       26.53       24.25      2.67 o 
  -3   2   3      821.31      876.18     17.07 o 
  -2   2   3        5.85       10.72      1.48 o 
  -1   2   3     1296.34     1204.47     25.07 o 
   0   2   3    10182.73    10098.05    165.58 o 
   1   2   3     2985.15     2578.54     94.25 o 
   2   2   3     3924.48     3911.94     51.64 o 
   3   2   3      688.77      669.07     23.97 o 
   4   2   3       10.06       13.53      1.37 o 
   5   2   3       55.79       52.86      3.69 o 
   6   2   3        1.28        0.30      2.57 o 
   7   2   3       11.77       15.29      5.54 o 
   8   2   3       13.93       18.38      5.60 o 
   9   2   3      122.14      119.74     11.60 o 
  10   2   3        2.65        3.55     15.14 o 
  11   2   3        1.96        3.57      7.45 o 
 -10   3   3        2.59        1.00      6.58 o 
  -9   3   3        1.58        0.00      5.89 o 
  -8   3   3        3.68        4.83      3.59 o 
  -7   3   3       27.67       29.81      4.55 o 
  -6   3   3      152.97      168.58      8.61 o 
  -5   3   3      126.30      137.73      6.63 o 
  -4   3   3      570.91      550.42     14.47 o 
  -3   3   3      157.64      181.49      7.28 o 
  -2   3   3       22.12       13.58      3.46 o 
  -1   3   3      264.83      289.80      4.61 o 
   0   3   3     1476.21     1380.64     25.78 o 
   1   3   3     1259.93     1147.09     26.05 o 
   2   3   3     1333.74     1238.67     21.14 o 
   3   3   3      910.91     1034.55     17.38 o 
   4   3   3      523.70      595.68     11.48 o 
   5   3   3      603.84      639.12     12.07 o 
   6   3   3      127.62      133.76     10.27 o 
   7   3   3        3.43        8.87      4.58 o 
   8   3   3       28.96       28.14      6.86 o 
   9   3   3       34.09       40.16      7.80 o 
  10   3   3      111.39      106.95     13.57 o 
  11   3   3       45.03       42.61     10.02 o 
  -9   4   3       15.97        9.65      6.77 o 
  -8   4   3        0.88        2.88      3.95 o 
  -7   4   3        0.33        0.00      4.12 o 
  -6   4   3       77.94       78.94      8.32 o 
  -5   4   3        2.24        8.98      3.21 o 
  -4   4   3       66.01       56.42      7.19 o 
  -3   4   3      743.45      839.26     27.02 o 
  -2   4   3      768.69      688.97     20.88 o 
  -1   4   3       22.50       54.43      3.87 o 
   0   4   3       14.66       19.82      3.67 o 
   1   4   3      329.82      308.43      7.45 o 
   2   4   3      997.14      945.65     23.36 o 
   3   4   3      164.27      153.89      5.04 o 
   4   4   3      936.66      917.01     18.05 o 
   5   4   3      831.84      854.06     17.30 o 
   6   4   3       27.98       28.69      4.84 o 
   7   4   3      135.40      144.97     10.85 o 
   8   4   3      127.04      116.14     11.24 o 
   9   4   3       36.23       23.83      9.57 o 
  10   4   3       46.79       36.74      9.51 o 
  11   4   3        2.48        0.00     16.15 o 
  -9   5   3       32.18       50.86     15.04 o 
  -8   5   3       13.79       32.58     11.49 o 
  -7   5   3        4.81       16.43      7.71 o 
  -6   5   3        0.30        7.17      3.88 o 
  -5   5   3        6.84        6.69      5.63 o 
  -4   5   3        1.14        3.60      5.62 o 
  -3   5   3      573.89      562.19     14.57 o 
  -2   5   3     1268.86     1286.29     25.75 o 
  -1   5   3     2573.04     2478.65     67.19 o 
   0   5   3       20.50       19.96      2.60 o 
   1   5   3       89.27       94.83      8.18 o 
   2   5   3        3.13        3.26      1.61 o 
   3   5   3      870.31      899.85     19.30 o 
   4   5   3      865.02      885.15     19.79 o 
   5   5   3       51.84       47.37      4.13 o 
   6   5   3       10.90       12.84      4.30 o 
   7   5   3      360.31      374.82     22.02 o 
   8   5   3      228.02      215.19     18.20 o 
   9   5   3       19.15       12.97      7.06 o 
  10   5   3        0.01       10.51     10.78 o 
  11   5   3        5.87       13.94      9.43 o 
  -8   6   3       10.90        7.26      7.01 o 
  -7   6   3        2.73        3.32      4.82 o 
  -6   6   3        0.30        0.00      4.11 o 
  -5   6   3       47.01       52.35      5.43 o 
  -4   6   3        0.29        2.59      3.14 o 
  -3   6   3      139.66      107.65      5.64 o 
  -2   6   3      400.67      412.36     11.65 o 
  -1   6   3        2.89        2.14      1.49 o 
   0   6   3      117.44      118.82      3.98 o 
   1   6   3        1.19        0.00      1.37 o 
   2   6   3        5.49        0.00      2.74 o 
   3   6   3        6.64       23.86     10.09 o 
   4   6   3       14.20       20.66      3.49 o 
   5   6   3        4.79        8.88      7.14 o 
   6   6   3      187.12      161.47     11.57 o 
   7   6   3      115.56      114.76     12.75 o 
   8   6   3        0.74        0.00      7.23 o 
   9   6   3        4.98       12.63      9.64 o 
  10   6   3        0.16        1.75      5.88 o 
  11   6   3        2.87        5.23      6.78 o 
  -7   7   3        8.14        2.58      6.45 o 
  -6   7   3        2.02        0.00      7.16 o 
  -5   7   3        2.30        2.76      6.67 o 
  -4   7   3       14.49       10.32      3.17 o 
  -3   7   3        2.96        0.36      3.86 o 
  -2   7   3      450.74      404.52     20.10 o 
  -1   7   3        5.00        5.30      3.63 o 
   0   7   3      133.58      157.52      6.51 o 
   1   7   3       47.13       54.56      9.19 o 
   2   7   3       29.56       31.62      5.75 o 
   3   7   3      130.01      133.42      6.38 o 
   4   7   3      123.13      127.45      6.92 o 
   5   7   3       45.19       37.39      4.37 o 
   6   7   3       62.97       59.73      4.54 o 
   7   7   3       46.84       77.81      9.70 o 
   8   7   3       18.08       20.48      8.22 o 
   9   7   3        2.30        0.00      5.04 o 
  10   7   3        0.55       25.23      9.23 o 
  11   7   3        3.60       10.08      7.97 o 
  -7   8   3        1.26        0.00      6.61 o 
  -6   8   3       22.99       19.79      9.59 o 
  -5   8   3       98.99      117.47     25.47 o 
  -4   8   3        3.54        0.05      4.49 o 
  -3   8   3       99.71       97.43     12.44 o 
  -2   8   3        4.70       16.24      5.54 o 
  -1   8   3       37.27       64.65      8.78 o 
   0   8   3       10.03       11.65      2.23 o 
   1   8   3        1.09        3.31      2.62 o 
   2   8   3       52.81       46.16      4.11 o 
   3   8   3        0.01        2.58      2.77 o 
   4   8   3       93.87       66.45      9.66 o 
   5   8   3      175.16      158.78      8.52 o 
   6   8   3        1.59        2.13      2.74 o 
   7   8   3       11.18       26.08     17.29 o 
   8   8   3        2.66        0.00      7.36 o 
   9   8   3      102.72      120.12     16.87 o 
  10   8   3        0.52        0.00      7.75 o 
  -6   9   3       14.36       39.57     16.05 o 
  -5   9   3       37.33       24.13     20.35 o 
  -4   9   3        9.69        7.84      7.62 o 
  -3   9   3       34.85       29.85      9.70 o 
  -2   9   3        5.15        5.74      5.15 o 
  -1   9   3        0.16       25.73     16.21 o 
   0   9   3      161.13      176.31     15.07 o 
   1   9   3        6.80       13.35      7.86 o 
   2   9   3       10.61       12.08      7.14 o 
   3   9   3       47.84       51.04      7.65 o 
   4   9   3       79.11       79.17      6.55 o 
   5   9   3      105.05       91.60      7.18 o 
   6   9   3        0.00        0.00      3.91 o 
   7   9   3        3.90        4.44      5.86 o 
   8   9   3        8.08       14.33      7.62 o 
   9   9   3       14.75       14.69      8.23 o 
  10   9   3        1.33        0.46      6.60 o 
  -4  10   3       27.02       33.34     15.86 o 
  -3  10   3        0.81        0.60      5.31 o 
  -2  10   3        0.01        0.00      5.96 o 
  -1  10   3        1.89        2.83      5.16 o 
   0  10   3       25.97       33.58     12.96 o 
   1  10   3       16.42       18.57      6.93 o 
   2  10   3        3.43       12.31      8.99 o 
   3  10   3        1.76        0.00      3.22 o 
   4  10   3        2.71       10.86      9.53 o 
   5  10   3       12.13       28.97     10.71 o 
   6  10   3       20.53       36.05     19.01 o 
   7  10   3       44.88       31.26      8.77 o 
   8  10   3        7.18        6.53      9.90 o 
   9  10   3        5.81        1.49      6.02 o 
  -3  11   3        3.80        0.00      6.62 o 
  -2  11   3        5.16       12.73      7.75 o 
  -1  11   3        0.12        4.12      6.00 o 
   0  11   3       29.51       50.62     16.83 o 
   1  11   3        2.76        7.89      6.84 o 
   2  11   3      217.91      226.90     18.16 o 
   3  11   3        7.75        4.94      6.45 o 
   4  11   3       87.03       70.56      8.63 o 
   5  11   3        2.71        3.31      4.09 o 
   6  11   3        4.92        4.43      5.04 o 
   7  11   3        3.91       19.76     19.34 o 
   8  11   3        0.36       26.16     13.15 o 
  -1  12   3        4.07        0.00     14.39 o 
   0  12   3        0.04       12.55      8.86 o 
   1  12   3        3.57        9.90      8.27 o 
   2  12   3        1.72        8.89      7.91 o 
   3  12   3        4.11       21.97     13.54 o 
   4  12   3       45.37       46.83     10.11 o 
   5  12   3        9.83        9.27      7.66 o 
   6  12   3        9.84       10.15      6.48 o 
  -5 -12   4        7.16        0.80      5.48 o 
  -4 -12   4       12.72       20.09      8.94 o 
  -3 -12   4        0.66        1.47      6.20 o 
  -2 -12   4       50.02       59.83     10.44 o 
  -1 -12   4        6.86        6.09      6.71 o 
  -7 -11   4        3.53       19.82     17.03 o 
  -6 -11   4       10.86       18.34      7.82 o 
  -5 -11   4        6.10        2.36      4.69 o 
  -4 -11   4        3.03        2.59      4.28 o 
  -3 -11   4        4.25        5.27      6.51 o 
  -2 -11   4        4.47        2.34      6.14 o 
  -1 -11   4        0.05        0.00      4.85 o 
   0 -11   4       20.60       29.23     17.61 o 
   1 -11   4       23.50       14.51      7.33 o 
   2 -11   4       34.46       31.06     14.39 o 
   3 -11   4        0.01        0.00      8.40 o 
  -8 -10   4        4.29        0.00      6.84 o 
  -7 -10   4        3.45       17.47      7.22 o 
  -6 -10   4        5.23        9.19      5.66 o 
  -5 -10   4        1.85       10.49      5.04 o 
  -4 -10   4       18.32       29.37      6.23 o 
  -3 -10   4       82.27       73.05      7.35 o 
  -2 -10   4      161.34      153.05     10.47 o 
  -1 -10   4        0.45        0.00      5.62 o 
   0 -10   4       32.46       49.51      6.51 o 
   1 -10   4       24.31       22.24      9.16 o 
   2 -10   4        1.17       10.41      5.63 o 
   3 -10   4       32.24       43.46     10.32 o 
   4 -10   4       23.45        3.06     10.09 o 
  -9  -9   4       16.32        5.39      7.93 o 
  -8  -9   4        3.42        0.70      4.79 o 
  -7  -9   4        0.02        0.00      5.47 o 
  -6  -9   4       13.07       27.65      7.82 o 
  -5  -9   4        8.54       22.62      5.65 o 
  -4  -9   4      106.66       93.97      8.08 o 
  -3  -9   4       30.41       37.32      6.03 o 
  -2  -9   4       50.01       46.48      7.97 o 
  -1  -9   4       64.83       73.17      6.67 o 
   0  -9   4        1.48        6.73      3.98 o 
   1  -9   4       32.72       24.01      6.99 o 
   2  -9   4       53.43       48.93      6.17 o 
   3  -9   4      107.60       95.84      9.64 o 
   4  -9   4        0.49        0.00      5.53 o 
   5  -9   4        0.40       10.80      8.34 o 
   6  -9   4        0.85       17.19     12.18 o 
 -10  -8   4        3.24        0.54      5.91 o 
  -9  -8   4        3.67        2.15     11.75 o 
  -8  -8   4       13.86       14.52      8.73 o 
  -7  -8   4        7.62       26.86     16.02 o 
  -6  -8   4       39.53       35.12      4.94 o 
  -5  -8   4        2.67        3.47      3.32 o 
  -4  -8   4       19.74       19.11      5.24 o 
  -3  -8   4       12.82       20.89      4.74 o 
  -2  -8   4       33.88       35.81      9.41 o 
  -1  -8   4        0.01        1.47      5.50 o 
   0  -8   4      240.61      214.64     10.34 o 
   1  -8   4        1.30        0.00      3.34 o 
   2  -8   4      208.20      199.95     10.58 o 
   3  -8   4        8.79        0.00      8.95 o 
   4  -8   4        7.82        9.64      4.87 o 
   5  -8   4       41.16       46.30     10.21 o 
   6  -8   4        9.19        6.85      7.24 o 
   7  -8   4        0.18        6.22      7.94 o 
 -10  -7   4       39.36       60.07     11.87 o 
  -9  -7   4        9.76        2.02      8.86 o 
  -8  -7   4       11.46        1.47      4.58 o 
  -7  -7   4       78.72       59.24     12.31 o 
  -6  -7   4       56.72       68.43     13.69 o 
  -5  -7   4        2.69        3.96      5.27 o 
  -4  -7   4        1.11        8.90      3.45 o 
  -3  -7   4      108.59      115.80      7.00 o 
  -2  -7   4        0.17        5.51      3.92 o 
  -1  -7   4      314.26      321.75     12.59 o 
   0  -7   4       10.94        7.14      3.22 o 
   1  -7   4      112.13      111.29      6.43 o 
   2  -7   4      140.71      135.60     12.93 o 
   3  -7   4       42.20       57.42     10.87 o 
   4  -7   4      151.07      112.38      8.06 o 
   5  -7   4      165.76      148.64     10.54 o 
   6  -7   4       14.37        7.59      4.88 o 
   7  -7   4       12.20       12.22      6.03 o 
   8  -7   4        1.46       10.92      8.05 o 
 -10  -6   4        0.29        5.50      6.71 o 
  -9  -6   4       19.78       41.85      9.27 o 
  -8  -6   4        4.37        7.75      8.92 o 
  -7  -6   4       34.38       32.78      6.40 o 
  -6  -6   4       42.57       48.83      7.37 o 
  -5  -6   4      215.68      227.20      9.09 o 
  -4  -6   4       37.69       32.25      3.85 o 
  -3  -6   4       55.39       63.67      6.44 o 
  -2  -6   4       93.83       97.03      9.21 o 
  -1  -6   4      102.33       97.58      5.77 o 
   0  -6   4      145.84      130.32      7.08 o 
   1  -6   4       19.87       25.10      3.13 o 
   2  -6   4      601.88      587.00     29.76 o 
   3  -6   4       31.31       38.59      4.45 o 
   4  -6   4      445.65      429.87     17.29 o 
   5  -6   4        0.00        0.00      3.32 o 
   6  -6   4        0.01        0.00      3.82 o 
   7  -6   4        5.52       17.83     10.33 o 
   8  -6   4        0.00        0.00      6.57 o 
 -11  -5   4       25.21       19.32      9.67 o 
 -10  -5   4       15.86       29.33     17.58 o 
  -9  -5   4        0.86       12.88     14.03 o 
  -8  -5   4      154.81      171.33     15.62 o 
  -7  -5   4      175.16      191.46     13.89 o 
  -6  -5   4      772.23      709.99     18.42 o 
  -5  -5   4       63.29       57.99      4.07 o 
  -4  -5   4       30.80       46.22      4.15 o 
  -3  -5   4       35.01       37.84      4.51 o 
  -2  -5   4      185.67      183.64      6.59 o 
  -1  -5   4        0.48       11.24      3.31 o 
   0  -5   4      805.29      861.09     37.00 o 
   1  -5   4      209.86      198.76     16.96 o 
   2  -5   4        3.16        3.97      2.16 o 
   3  -5   4        4.64        4.63      3.59 o 
   4  -5   4        2.37        1.64      3.17 o 
   5  -5   4       43.24       34.66      5.13 o 
   6  -5   4      788.97      759.94     28.09 o 
   7  -5   4       14.44        7.33      5.70 o 
   8  -5   4       14.47       12.83      6.26 o 
   9  -5   4        0.52        8.31      6.07 o 
 -11  -4   4        0.42        7.99      7.99 o 
 -10  -4   4       34.03       32.68     12.08 o 
  -9  -4   4        6.26       29.20     10.58 o 
  -8  -4   4        7.97       11.60      5.85 o 
  -7  -4   4       62.06       60.37      8.23 o 
  -6  -4   4        2.75        9.37     10.09 o 
  -5  -4   4      327.12      336.19     16.20 o 
  -4  -4   4       11.72       13.12      4.87 o 
  -3  -4   4       24.11       24.78      3.17 o 
  -2  -4   4      359.09      318.39     19.24 o 
  -1  -4   4        2.09        1.04      1.75 o 
   0  -4   4       52.59       59.69      2.68 o 
   1  -4   4       44.52       33.10      4.50 o 
   2  -4   4       10.10       30.01     15.43 o 
   3  -4   4       88.41       89.87      4.73 o 
   4  -4   4      198.63      218.99      9.49 o 
   5  -4   4      104.38       97.35      7.15 o 
   6  -4   4       15.70       21.00      4.67 o 
   7  -4   4       48.99       34.96      5.50 o 
   8  -4   4        0.41        0.13      5.22 o 
   9  -4   4        1.83        6.22      5.43 o 
  10  -4   4        1.99       10.41      8.57 o 
 -11  -3   4        0.01        0.00      6.95 o 
 -10  -3   4       41.42       42.89     15.47 o 
  -9  -3   4       44.75       54.57     15.37 o 
  -8  -3   4       20.52       31.25      6.82 o 
  -7  -3   4       44.22       52.05      8.33 o 
  -6  -3   4       93.72      103.90     12.44 o 
  -5  -3   4       34.27       34.07      4.88 o 
  -4  -3   4      161.03      159.06      5.36 o 
  -3  -3   4       95.55       89.25      3.67 o 
  -2  -3   4       11.80       17.44      2.00 o 
  -1  -3   4      157.39      140.83      5.55 o 
   0  -3   4      477.58      423.07     10.93 o 
   1  -3   4      465.83      504.63     14.68 o 
   2  -3   4      304.47      344.86     15.41 o 
   3  -3   4      293.92      300.88      8.68 o 
   4  -3   4      839.13      851.56     22.97 o 
   5  -3   4       32.11       25.60      3.98 o 
   6  -3   4       49.66       50.92      5.35 o 
   7  -3   4        0.01        5.95      5.58 o 
   8  -3   4       72.61       71.46      7.55 o 
   9  -3   4      331.09      299.39     16.51 o 
  10  -3   4       11.39       22.79     29.43 o 
 -11  -2   4        7.74       22.69     10.54 o 
 -10  -2   4        0.69        0.00      6.43 o 
  -9  -2   4       76.23       64.63     11.44 o 
  -8  -2   4      131.70      117.85     11.09 o 
  -7  -2   4       16.22       27.73      5.96 o 
  -6  -2   4       19.71       25.88      4.79 o 
  -5  -2   4        1.37        2.78      2.08 o 
  -4  -2   4      863.55      937.95     17.92 o 
  -3  -2   4      480.71      497.13     17.59 o 
  -2  -2   4     2049.90     2153.66     33.86 o 
  -1  -2   4     6005.91     5411.80    180.17 o 
   0  -2   4     2373.60     2423.88     31.88 o 
   1  -2   4      420.46      454.12      8.48 o 
   2  -2   4      928.23      872.57     16.12 o 
   3  -2   4      782.37      782.80     25.92 o 
   4  -2   4      154.35      168.08      6.08 o 
   5  -2   4       28.80       29.97      3.88 o 
   6  -2   4        0.90       11.67      5.42 o 
   7  -2   4       24.62       32.58      4.91 o 
   8  -2   4       26.12       35.95      7.75 o 
   9  -2   4      137.57      141.46     12.79 o 
  10  -2   4       11.58       14.86      7.78 o 
 -11  -1   4       18.23       13.96      9.00 o 
 -10  -1   4        0.02        0.00      5.84 o 
  -9  -1   4       56.78       57.02     10.14 o 
  -8  -1   4      171.36      141.02     12.74 o 
  -7  -1   4      156.20      151.14     11.00 o 
  -6  -1   4       19.85       15.19      4.49 o 
  -5  -1   4      294.11      281.47     10.34 o 
  -4  -1   4      105.67      105.94      6.19 o 
  -3  -1   4       87.62       86.82      4.93 o 
  -2  -1   4      211.53      216.18      5.64 o 
  -1  -1   4      897.83      664.82    189.94 o 
   0  -1   4      175.98      158.98      1.92 o 
   1  -1   4       38.33       33.59      5.49 o 
   2  -1   4      263.41      241.59      8.22 o 
   3  -1   4      216.16      206.60     10.61 o 
   4  -1   4      696.19      744.34     22.22 o 
   5  -1   4      434.17      442.29     12.64 o 
   6  -1   4      436.63      451.98     13.85 o 
   7  -1   4       14.38       23.06      3.90 o 
   8  -1   4       14.80       16.19      3.69 o 
   9  -1   4        4.10       11.27      6.13 o 
  10  -1   4      126.29      116.14     13.85 o 
  11  -1   4       22.26       19.45      8.65 o 
 -11   0   4       13.64       23.52      9.48 o 
 -10   0   4      136.81      115.31     15.25 o 
  -9   0   4        5.62        9.88      9.70 o 
  -8   0   4       67.97       85.54      9.65 o 
  -7   0   4       45.03       50.37      5.61 o 
  -6   0   4      195.59      188.05      6.30 o 
  -5   0   4       18.46       24.01      4.44 o 
  -4   0   4        3.03        0.91      2.95 o 
  -3   0   4        5.72       14.20      5.62 o 
  -2   0   4      212.73      192.63      7.34 o 
  -1   0   4      674.87      625.53      9.80 o 
   0   0   4     2016.08     1904.64     19.51 o 
   1   0   4       39.94       41.34      1.45 o 
   2   0   4        0.65        4.67      2.56 o 
   3   0   4       18.74       23.51      1.96 o 
   4   0   4      656.85      602.06     20.41 o 
   5   0   4       34.72       49.11      3.47 o 
   6   0   4       71.27       78.77     14.95 o 
   7   0   4        3.57        0.00      2.00 o 
   8   0   4       36.38       31.72      7.87 o 
   9   0   4       44.83       49.68     10.09 o 
  10   0   4        0.03        0.77      6.05 o 
  11   0   4       54.08       52.95     13.08 o 
 -10   1   4       49.49       56.76     11.04 o 
  -9   1   4       18.74       10.89      7.42 o 
  -8   1   4      314.94      352.57     21.48 o 
  -7   1   4       53.91       48.30      7.18 o 
  -6   1   4       29.80       25.59      3.81 o 
  -5   1   4       15.60       20.71      2.51 o 
  -4   1   4       59.11       56.49      3.03 o 
  -3   1   4     2075.56     1977.48     33.20 o 
  -2   1   4     2118.50     2001.96     32.06 o 
  -1   1   4     1414.70     1390.61     25.86 o 
   0   1   4      590.57      535.27     31.51 o 
   1   1   4      226.71      203.42      4.48 o 
   2   1   4      135.70      163.24      5.57 o 
   3   1   4      655.55      592.12     17.46 o 
   4   1   4      123.88      119.07      7.07 o 
   5   1   4      693.26      849.69     34.15 o 
   6   1   4        6.76        6.01      2.13 o 
   7   1   4      251.74      238.89      8.04 o 
   8   1   4      301.29      307.37     19.27 o 
   9   1   4       49.00       55.29     13.94 o 
  10   1   4       66.21       72.38     14.30 o 
  11   1   4        3.91        0.00      8.29 o 
 -10   2   4       26.37       21.78      7.75 o 
  -9   2   4       18.93       19.18      7.43 o 
  -8   2   4      385.54      392.43     20.49 o 
  -7   2   4      208.95      203.90      9.55 o 
  -6   2   4      131.94      128.95      6.65 o 
  -5   2   4        2.19        5.29      2.23 o 
  -4   2   4       35.24       39.02      3.07 o 
  -3   2   4     2764.73     2962.77     51.22 o 
  -2   2   4     3331.01     3033.82    179.40 o 
  -1   2   4     1698.55     1567.83     22.34 o 
   0   2   4    10453.24    10018.65     71.90 o 
   1   2   4     2340.11     2307.50     78.77 o 
   2   2   4        1.55        3.58      1.44 o 
   3   2   4       24.42       35.06      2.82 o 
   4   2   4       82.94       82.02      7.35 o 
   5   2   4       47.00       58.38      3.41 o 
   6   2   4       23.59       22.77      4.14 o 
   7   2   4       28.75       48.02      6.80 o 
   8   2   4       48.98       55.11      7.83 o 
   9   2   4       24.99       24.78      8.21 o 
  10   2   4       37.82       47.72     11.01 o 
  11   2   4        2.46        0.42      5.55 o 
 -10   3   4        0.05        1.09     11.26 o 
  -9   3   4        7.26        3.29      5.71 o 
  -8   3   4        9.32        9.51      3.87 o 
  -7   3   4      216.59      211.48     10.90 o 
  -6   3   4      240.46      213.06      9.74 o 
  -5   3   4        9.30       14.17      3.14 o 
  -4   3   4      116.33      127.45      5.59 o 
  -3   3   4      999.96      984.10     20.27 o 
  -2   3   4      304.45      306.70      6.54 o 
  -1   3   4      664.91      596.96     17.58 o 
   0   3   4      490.24      478.87     12.87 o 
   1   3   4      116.29      133.35      3.03 o 
   2   3   4      635.83      597.77     10.69 o 
   3   3   4      164.62      141.98      5.79 o 
   4   3   4       44.69       51.56      5.47 o 
   5   3   4       17.10       19.24      2.80 o 
   6   3   4      179.27      170.35      9.14 o 
   7   3   4        0.07        1.19      8.43 o 
   8   3   4        8.47       23.06      6.03 o 
   9   3   4       73.47       76.07      9.76 o 
  10   3   4      108.62       98.04     16.16 o 
  11   3   4       51.20       65.82     12.41 o 
  -9   4   4       13.30        9.83      7.15 o 
  -8   4   4       51.70       45.54      6.79 o 
  -7   4   4      103.75      108.21      8.20 o 
  -6   4   4      383.06      375.91     15.17 o 
  -5   4   4      522.20      510.00     16.26 o 
  -4   4   4      167.51      153.98      8.82 o 
  -3   4   4      333.44      342.25      9.23 o 
  -2   4   4        0.89        3.06      1.38 o 
  -1   4   4        4.80        8.91      1.48 o 
   0   4   4        0.22        0.00      2.23 o 
   1   4   4        1.12        0.31      1.00 o 
   2   4   4       24.30       27.64      6.09 o 
   3   4   4      102.94      111.23     11.35 o 
   4   4   4        5.84       12.65      2.28 o 
   5   4   4       23.46       24.51      7.76 o 
   6   4   4       88.42       74.06      4.48 o 
   7   4   4       84.49       85.15      8.63 o 
   8   4   4      289.34      273.56     17.42 o 
   9   4   4       68.01       94.65     19.74 o 
  10   4   4       14.69       17.42      7.04 o 
  11   4   4        0.24        0.00      6.86 o 
  -9   5   4        2.51        8.46     12.57 o 
  -8   5   4       15.89       20.83      5.89 o 
  -7   5   4        0.51        1.86      5.90 o 
  -6   5   4       90.50       75.32      7.24 o 
  -5   5   4      437.29      436.53     15.69 o 
  -4   5   4      213.99      187.27     10.58 o 
  -3   5   4        2.57        0.64      5.22 o 
  -2   5   4       88.30      105.89      7.73 o 
  -1   5   4        0.01        0.91      1.26 o 
   0   5   4      191.25      204.67      9.15 o 
   1   5   4        7.99        9.43      2.02 o 
   2   5   4      110.26      112.70     11.15 o 
   3   5   4        2.34        3.32      2.67 o 
   4   5   4       73.15       87.07      4.21 o 
   5   5   4        4.21        2.75      4.28 o 
   6   5   4       31.63       25.36      2.91 o 
   7   5   4      139.63      128.12     12.77 o 
   8   5   4      485.28      483.76     26.19 o 
   9   5   4       13.85       18.75      7.50 o 
  10   5   4       23.69       34.76      8.55 o 
  11   5   4        5.56       12.91      8.49 o 
  -8   6   4        0.17        0.00      8.66 o 
  -7   6   4        5.08       11.38      6.60 o 
  -6   6   4       32.42       23.55      4.59 o 
  -5   6   4      206.15      171.94     16.45 o 
  -4   6   4       67.47       76.51      8.73 o 
  -3   6   4     1837.89     1776.41     40.11 o 
  -2   6   4        2.42        0.82      1.51 o 
  -1   6   4       11.62        9.65      1.31 o 
   0   6   4       39.21       29.37      4.93 o 
   1   6   4      189.97      200.17     15.52 o 
   2   6   4       23.09       28.80      4.91 o 
   3   6   4       53.35       54.32      3.64 o 
   4   6   4      861.38      910.11     22.44 o 
   5   6   4       82.25       89.70      8.51 o 
   6   6   4       40.28       42.63      4.03 o 
   7   6   4      203.84      199.83     16.33 o 
   8   6   4      208.87      211.34     16.75 o 
   9   6   4       21.21       20.55      9.83 o 
  10   6   4        0.00        9.01     15.01 o 
  11   6   4        0.53       19.53     14.65 o 
  -7   7   4       17.18       16.69     11.62 o 
  -6   7   4        0.16        0.00      5.31 o 
  -5   7   4        0.06       11.22      6.35 o 
  -4   7   4        2.87       22.57     15.76 o 
  -3   7   4     1201.77     1213.69     49.10 o 
  -2   7   4       99.30       99.80     15.18 o 
  -1   7   4       23.31       25.09      9.96 o 
   0   7   4       21.30       15.44      2.81 o 
   1   7   4       45.68       71.57      7.85 o 
   2   7   4        0.67        1.17      3.27 o 
   3   7   4       56.67       58.76      5.49 o 
   4   7   4        1.78       12.93      7.74 o 
   5   7   4       49.34       58.08      6.60 o 
   6   7   4      372.18      371.90     12.86 o 
   7   7   4        6.46       19.97      8.86 o 
   8   7   4       39.16       61.61     12.44 o 
   9   7   4       45.98       56.84     10.72 o 
  10   7   4        3.34        0.00      7.39 o 
  11   7   4        0.89        6.06     12.37 o 
  -6   8   4        0.49        0.00      5.83 o 
  -5   8   4       13.10        8.59      8.50 o 
  -4   8   4      106.24      118.83     14.26 o 
  -3   8   4       48.55       47.65      8.66 o 
  -2   8   4      262.96      278.57     18.08 o 
  -1   8   4      478.81      486.36     23.72 o 
   0   8   4      162.84      178.30     16.39 o 
   1   8   4       38.13       32.60      5.09 o 
   2   8   4        2.57        3.53      2.36 o 
   3   8   4       14.71       17.48      5.00 o 
   4   8   4        7.08        9.62      3.65 o 
   5   8   4        9.45       13.72      3.90 o 
   6   8   4       27.40       29.43      7.02 o 
   7   8   4        0.54        5.42      5.03 o 
   8   8   4        6.22        5.35      5.52 o 
   9   8   4        0.30        1.81      7.94 o 
  10   8   4       33.17       44.04     13.61 o 
  -5   9   4        4.50        7.29      7.72 o 
  -4   9   4       17.11       11.86     12.93 o 
  -3   9   4        5.15        0.00      5.68 o 
  -2   9   4       18.68       21.63      8.09 o 
  -1   9   4       53.01       63.95      9.40 o 
   0   9   4      223.62      222.72     17.47 o 
   1   9   4       35.36       28.15      6.05 o 
   2   9   4      139.76      131.50     12.85 o 
   3   9   4       13.99       16.01      3.55 o 
   4   9   4       61.20       57.86      5.51 o 
   5   9   4        0.79        0.00      6.41 o 
   6   9   4        5.92        5.20      3.63 o 
   7   9   4        3.70        5.22      5.51 o 
   8   9   4        5.34        2.56      8.14 o 
   9   9   4        4.22        8.94      7.67 o 
  10   9   4        1.92        3.65      7.66 o 
  -4  10   4        0.02        4.08      7.99 o 
  -3  10   4        0.02        4.94      6.64 o 
  -2  10   4        3.26        1.31      5.91 o 
  -1  10   4       43.42       56.47      9.18 o 
   0  10   4      271.11      251.62     18.42 o 
   1  10   4       54.15       58.54     10.58 o 
   2  10   4       35.68       48.88      9.74 o 
   3  10   4       56.21       59.05      9.48 o 
   4  10   4       42.60       55.10      5.92 o 
   5  10   4        9.08       23.34     13.45 o 
   6  10   4       30.47       35.33      6.39 o 
   7  10   4        5.17        5.69      5.39 o 
   8  10   4       13.47        1.79      5.35 o 
   9  10   4        2.19        5.97     12.63 o 
  -3  11   4        6.11        0.00      7.69 o 
  -2  11   4        0.34       46.16     37.73 o 
  -1  11   4        2.38        7.62      6.49 o 
   0  11   4        1.03        0.36      4.47 o 
   1  11   4       44.61       59.64     12.28 o 
   2  11   4       11.50       21.28      7.95 o 
   3  11   4       32.13       24.79      7.08 o 
   4  11   4        1.08        7.31      7.13 o 
   5  11   4        0.66        4.28      3.84 o 
   6  11   4        2.67        7.64      9.15 o 
   7  11   4        0.58        0.00      5.70 o 
   8  11   4        0.38        0.00      5.45 o 
  -1  12   4        0.05        0.00     11.13 o 
   0  12   4       10.38       10.33      7.20 o 
   1  12   4        5.17       13.68     15.33 o 
   2  12   4       75.73       51.66     10.64 o 
   3  12   4       41.79       47.87      9.80 o 
   4  12   4       45.70       49.67     10.30 o 
   5  12   4       16.28       16.87      7.56 o 
   6  12   4        9.63       22.03     17.22 o 
  -4 -12   5        0.21       10.83     12.47 o 
  -3 -12   5       20.20       12.11      7.80 o 
  -2 -12   5       11.16       18.21     16.96 o 
  -1 -12   5       13.02        0.74      5.90 o 
  -6 -11   5        7.50       12.86      8.33 o 
  -5 -11   5        0.87        1.41      8.34 o 
  -4 -11   5        2.33        0.43      4.32 o 
  -3 -11   5        1.90        0.00      6.75 o 
  -2 -11   5        0.03        8.87      6.31 o 
  -1 -11   5        6.63        0.00      6.07 o 
   0 -11   5       28.09       41.54     13.55 o 
   1 -11   5        4.37        0.00      6.34 o 
   2 -11   5       13.85        0.00      5.86 o 
  -8 -10   5        3.07        2.72      9.21 o 
  -7 -10   5        2.08       14.62      7.32 o 
  -6 -10   5       13.56       19.54     11.27 o 
  -5 -10   5       33.14       25.41      7.37 o 
  -4 -10   5        5.05        2.92      8.42 o 
  -3 -10   5       11.00       15.35      5.16 o 
  -2 -10   5       15.84       15.64      7.75 o 
  -1 -10   5      137.45      135.30     15.90 o 
   0 -10   5       18.69       17.70      9.87 o 
   1 -10   5        0.40        3.59      5.50 o 
   2 -10   5        7.37        8.51      7.32 o 
   3 -10   5       20.61        7.15      6.83 o 
   4 -10   5        0.07        2.07      6.43 o 
  -9  -9   5        0.06        8.37      6.54 o 
  -8  -9   5       12.76        6.61      6.30 o 
  -7  -9   5        0.90       11.66      7.39 o 
  -6  -9   5        0.11        4.58      4.96 o 
  -5  -9   5       35.62       43.25      6.06 o 
  -4  -9   5        9.78        8.74      4.29 o 
  -3  -9   5       21.39       27.12      5.02 o 
  -2  -9   5       14.88       19.93      4.75 o 
  -1  -9   5        5.17        0.10      2.83 o 
   0  -9   5       10.38       16.18      4.29 o 
   1  -9   5       53.08       55.07     12.06 o 
   2  -9   5       94.05       85.24     11.08 o 
   3  -9   5       18.61       44.16     18.20 o 
   4  -9   5        2.37        0.00      7.10 o 
   5  -9   5        0.01        2.65      7.78 o 
  -9  -8   5        3.10        0.00      5.34 o 
  -8  -8   5        3.20        0.07      5.63 o 
  -7  -8   5        0.12        8.27     12.57 o 
  -6  -8   5        4.93        7.46      4.30 o 
  -5  -8   5      106.07      108.82      8.06 o 
  -4  -8   5      210.32      203.40     11.16 o 
  -3  -8   5      307.57      309.72     13.35 o 
  -2  -8   5       22.16       34.05      4.60 o 
  -1  -8   5        0.14        1.88      3.42 o 
   0  -8   5       82.58       93.73     18.05 o 
   1  -8   5      365.49      370.35     14.16 o 
   2  -8   5      131.12      100.13     16.77 o 
   3  -8   5        7.10       14.09      4.21 o 
   4  -8   5        7.58       10.44      4.87 o 
   5  -8   5        0.15        0.00     10.03 o 
   6  -8   5        0.29        1.09      5.40 o 
   7  -8   5        1.19       15.10      8.80 o 
 -10  -7   5       10.30       10.05      7.83 o 
  -9  -7   5       15.21       15.39      7.63 o 
  -8  -7   5        8.25       10.27      5.87 o 
  -7  -7   5        6.00        6.70      4.83 o 
  -6  -7   5       12.15        7.75      3.28 o 
  -5  -7   5       18.07       20.53      4.12 o 
  -4  -7   5        1.73        0.00      5.44 o 
  -3  -7   5       71.08       66.01      5.61 o 
  -2  -7   5      195.80      193.89      8.49 o 
  -1  -7   5        6.78        6.87      6.76 o 
   0  -7   5       21.95       16.51      3.06 o 
   1  -7   5       95.00       90.47     10.32 o 
   2  -7   5       79.09       69.63      9.26 o 
   3  -7   5        1.59        1.68      5.25 o 
   4  -7   5      199.07      198.21     13.30 o 
   5  -7   5       49.29       55.07     11.46 o 
   6  -7   5        6.96        0.00      4.64 o 
   7  -7   5        6.04       10.13      8.05 o 
 -10  -6   5        5.66        5.25      6.92 o 
  -9  -6   5       39.27       32.08      9.44 o 
  -8  -6   5       46.72       65.95      9.59 o 
  -7  -6   5      162.27      152.87     14.55 o 
  -6  -6   5        0.23        3.50      2.64 o 
  -5  -6   5        7.16       10.60      4.18 o 
  -4  -6   5        0.22        6.95      7.13 o 
  -3  -6   5      120.88      122.25      6.73 o 
  -2  -6   5        0.95        0.00      1.96 o 
  -1  -6   5      329.63      315.81     25.32 o 
   0  -6   5        0.22        4.23      3.53 o 
   1  -6   5      111.28      115.88     10.04 o 
   2  -6   5        0.04        0.00      2.56 o 
   3  -6   5      171.65      152.33     13.67 o 
   4  -6   5       45.83       43.86      5.23 o 
   5  -6   5       35.41       37.68      6.64 o 
   6  -6   5        8.25       13.74      4.66 o 
   7  -6   5        0.18        0.00      4.74 o 
   8  -6   5       26.98       34.10     20.16 o 
 -10  -5   5        0.73        4.56      6.70 o 
  -9  -5   5       21.52       43.23      8.59 o 
  -8  -5   5       86.03       77.38     10.22 o 
  -7  -5   5       19.93       24.66      7.91 o 
  -6  -5   5        9.01       12.96      7.03 o 
  -5  -5   5        2.86        3.46      4.70 o 
  -4  -5   5        4.82        0.96      1.98 o 
  -3  -5   5       15.59       21.98      3.39 o 
  -2  -5   5      416.59      426.26     11.74 o 
  -1  -5   5      195.56      196.28     15.46 o 
   0  -5   5      240.14      251.25     16.28 o 
   1  -5   5       37.34       33.12      4.20 o 
   2  -5   5       13.69       11.77      4.34 o 
   3  -5   5       21.68       10.39      7.18 o 
   4  -5   5      294.84      285.31     12.36 o 
   5  -5   5       65.45       65.53     16.68 o 
   6  -5   5       23.52       29.52      5.28 o 
   7  -5   5        3.80        3.89      4.30 o 
   8  -5   5       11.45       26.00     10.87 o 
   9  -5   5       15.30       23.41      9.34 o 
 -11  -4   5        1.10        1.72      7.63 o 
 -10  -4   5       22.61       13.81      7.66 o 
  -9  -4   5       18.14        3.43     10.61 o 
  -8  -4   5        5.23        0.00      4.74 o 
  -7  -4   5      288.28      254.11     19.96 o 
  -6  -4   5      430.15      405.07     16.66 o 
  -5  -4   5        1.10        4.82      3.82 o 
  -4  -4   5        3.27        3.59      2.01 o 
  -3  -4   5      454.97      472.35     12.42 o 
  -2  -4   5        5.58        4.38      2.01 o 
  -1  -4   5        6.74       14.58      4.00 o 
   0  -4   5      297.20      331.73      7.41 o 
   1  -4   5      377.03      380.78     22.94 o 
   2  -4   5      155.10      164.98      8.38 o 
   3  -4   5      407.37      492.43     19.93 o 
   4  -4   5       98.28      111.28     14.70 o 
   5  -4   5       11.74        7.72      3.72 o 
   6  -4   5      846.57      842.33     28.45 o 
   7  -4   5       33.52       45.76      9.69 o 
   8  -4   5        1.53        0.00      4.18 o 
   9  -4   5       24.51       29.51      8.44 o 
  10  -4   5       32.03       49.28     12.17 o 
 -11  -3   5       30.70       48.14     18.56 o 
 -10  -3   5        4.54       16.87      8.27 o 
  -9  -3   5       22.74       31.94      9.43 o 
  -8  -3   5       88.83       92.59     18.40 o 
  -7  -3   5      217.49      215.49     14.40 o 
  -6  -3   5       42.82       46.12      3.23 o 
  -5  -3   5        8.92       23.65      4.35 o 
  -4  -3   5        7.30       12.61      3.66 o 
  -3  -3   5     1912.62     1933.46     37.73 o 
  -2  -3   5      327.96      332.80      7.98 o 
  -1  -3   5      616.14      493.99     49.72 o 
   0  -3   5       42.66       50.02      1.69 o 
   1  -3   5      606.27      576.85     10.32 o 
   2  -3   5       18.84       27.58      1.93 o 
   3  -3   5      267.42      331.37     11.87 o 
   4  -3   5      233.58      233.07     10.06 o 
   5  -3   5      138.92      136.74      7.69 o 
   6  -3   5        0.73        0.00      3.93 o 
   7  -3   5        1.52        0.00      2.93 o 
   8  -3   5      115.49       88.76      8.56 o 
   9  -3   5        2.31        0.00      7.98 o 
  10  -3   5        7.24       13.41     25.30 o 
 -11  -2   5       22.16       25.72     23.28 o 
 -10  -2   5       11.68       21.94      7.70 o 
  -9  -2   5        3.10        0.40      7.07 o 
  -8  -2   5      242.59      228.81     18.08 o 
  -7  -2   5       11.35       10.47      5.75 o 
  -6  -2   5      206.43      202.81      8.30 o 
  -5  -2   5      112.96      108.01      4.72 o 
  -4  -2   5      412.07      420.93     10.11 o 
  -3  -2   5       20.93       15.97      2.08 o 
  -2  -2   5       64.11       54.67      4.70 o 
  -1  -2   5     2991.93     2926.61     60.67 o 
   0  -2   5      364.51      386.38     11.82 o 
   1  -2   5       16.84       28.61      9.51 o 
   2  -2   5      482.75      449.13      7.86 o 
   3  -2   5        3.13        2.05      2.06 o 
   4  -2   5       10.07       15.14      2.34 o 
   5  -2   5       16.57       16.80      3.18 o 
   6  -2   5      110.10      116.59     13.20 o 
   7  -2   5        9.83       21.76      9.27 o 
   8  -2   5       82.21       86.14      7.32 o 
   9  -2   5       20.40       26.27     10.19 o 
  10  -2   5        5.05        6.41      6.58 o 
 -11  -1   5        0.15        2.77      6.12 o 
 -10  -1   5       84.05       89.20     11.85 o 
  -9  -1   5       30.86       32.88     20.22 o 
  -8  -1   5        2.33        8.95      6.34 o 
  -7  -1   5      308.84      282.59     16.53 o 
  -6  -1   5      117.30      133.48      5.51 o 
  -5  -1   5       54.94       69.70      7.33 o 
  -4  -1   5      225.08      245.61     11.58 o 
  -3  -1   5       26.87       19.48      2.27 o 
  -2  -1   5      523.38      480.11      9.62 o 
  -1  -1   5     2212.94     2037.95     69.64 o 
   0  -1   5      313.90      265.49      4.50 o 
   1  -1   5       41.76       35.10      2.41 o 
   2  -1   5      154.56      159.01      3.53 o 
   3  -1   5     1103.08     1077.10     25.72 o 
   4  -1   5      416.63      435.97     11.12 o 
   5  -1   5        0.32        0.00      2.27 o 
   6  -1   5       65.25       62.94      5.35 o 
   7  -1   5        7.57       10.12      5.87 o 
   8  -1   5      243.87      216.65     21.41 o 
   9  -1   5       90.29      124.66     13.67 o 
  10  -1   5       11.63        2.51      6.33 o 
  11  -1   5       26.37       16.73      9.60 o 
 -10   0   5        2.42        7.92      7.69 o 
  -9   0   5       78.90       85.51     15.76 o 
  -8   0   5       40.67       52.51     16.02 o 
  -7   0   5       45.97       46.08      3.73 o 
  -6   0   5        4.67       15.69     10.39 o 
  -5   0   5      473.34      412.36     56.68 o 
  -4   0   5      185.63      171.28      5.40 o 
  -3   0   5      888.44      908.13     17.03 o 
  -2   0   5      213.61      224.96     10.74 o 
  -1   0   5      920.75      944.93     15.10 o 
   0   0   5      168.50      129.22      3.12 o 
   1   0   5     6946.35     7472.89     95.52 o 
   2   0   5       29.08       28.52      1.88 o 
   3   0   5       80.49       89.32      3.48 o 
   4   0   5        7.63        5.57      1.89 o 
   5   0   5      455.14      469.27     16.90 o 
   6   0   5        8.70        6.06      2.64 o 
   7   0   5        3.42        0.00      6.39 o 
   8   0   5      232.55      230.09     17.67 o 
   9   0   5      144.98      131.98     13.28 o 
  10   0   5       27.39       30.93      8.69 o 
  11   0   5        0.96       17.80      9.79 o 
 -10   1   5        6.93        7.89      7.74 o 
  -9   1   5       13.11        3.45      6.27 o 
  -8   1   5       17.99       24.61     13.97 o 
  -7   1   5       34.66       27.42      3.50 o 
  -6   1   5      315.03      327.56     11.01 o 
  -5   1   5       45.01       42.20      3.12 o 
  -4   1   5      265.40      255.00      8.11 o 
  -3   1   5      237.92      231.16      6.30 o 
  -2   1   5      345.96      350.98      7.29 o 
  -1   1   5      134.49      120.85      4.79 o 
   0   1   5     2042.03     2153.68    114.79 o 
   1   1   5      248.22      285.68     10.63 o 
   2   1   5     1082.58     1071.75     18.03 o 
   3   1   5      376.33      360.58      7.78 o 
   4   1   5       40.84       43.39      2.91 o 
   5   1   5     1413.61     1469.19     41.15 o 
   6   1   5       69.23       68.03      6.13 o 
   7   1   5        4.13        6.69      2.45 o 
   8   1   5       31.20       29.85      6.22 o 
   9   1   5       31.21       30.27      7.30 o 
  10   1   5        0.56        0.00      6.07 o 
  11   1   5        1.77        7.14      8.22 o 
 -10   2   5       14.57       12.00      8.40 o 
  -9   2   5       11.39       32.73     21.16 o 
  -8   2   5      264.23      269.24     19.31 o 
  -7   2   5       22.01       37.15      9.83 o 
  -6   2   5        8.70       10.06      3.18 o 
  -5   2   5        1.47        2.41      2.62 o 
  -4   2   5      127.03      159.93      9.73 o 
  -3   2   5      218.43      267.88      6.75 o 
  -2   2   5      992.74      911.16     16.59 o 
  -1   2   5     2002.24     1990.85     26.88 o 
   0   2   5     6069.40     5796.68     68.48 o 
   1   2   5     2267.86     2238.63     66.84 o 
   2   2   5      100.39       78.22      3.25 o 
   3   2   5       61.01       83.44      3.56 o 
   4   2   5      791.66      966.36     19.53 o 
   5   2   5        4.60        3.97      4.36 o 
   6   2   5       33.17       40.17      5.28 o 
   7   2   5       10.88       17.85      4.34 o 
   8   2   5       44.28       40.08      8.45 o 
   9   2   5        2.92        0.00      6.19 o 
  10   2   5      125.19      121.33     15.66 o 
  11   2   5       29.05       33.79     12.08 o 
  -9   3   5        0.19        5.99      6.08 o 
  -8   3   5        7.49       10.71      5.21 o 
  -7   3   5       38.18       42.62      8.70 o 
  -6   3   5       43.74       41.77      5.01 o 
  -5   3   5        8.07        8.75      5.99 o 
  -4   3   5      261.98      286.27     11.94 o 
  -3   3   5     1337.22     1239.20     26.25 o 
  -2   3   5       26.24       27.37      1.84 o 
  -1   3   5      878.32      841.30      9.47 o 
   0   3   5       22.14       16.81      2.25 o 
   1   3   5       74.43       81.24      4.08 o 
   2   3   5     1105.75     1052.38     46.35 o 
   3   3   5      516.64      559.81     11.92 o 
   4   3   5     2046.43     2066.77     52.04 o 
   5   3   5      255.81      230.63      6.95 o 
   6   3   5      203.07      216.60      6.85 o 
   7   3   5       27.02       28.19      5.97 o 
   8   3   5       16.36       30.57      7.90 o 
   9   3   5        0.50       10.04      6.15 o 
  10   3   5        9.96        0.00      8.89 o 
  11   3   5        0.29        3.10      6.35 o 
  -9   4   5        6.48       16.60     12.11 o 
  -8   4   5        0.96        6.05      4.56 o 
  -7   4   5       59.25       53.59      6.41 o 
  -6   4   5      108.23      116.16      7.81 o 
  -5   4   5      183.97      184.69     12.33 o 
  -4   4   5       64.07       52.78      3.86 o 
  -3   4   5      222.76      206.65      6.27 o 
  -2   4   5      599.93      526.55      9.98 o 
  -1   4   5     3493.05     3587.85     91.56 o 
   0   4   5      808.03      914.92     43.17 o 
   1   4   5     1618.99     1797.68     65.88 o 
   2   4   5      399.06      363.28     12.06 o 
   3   4   5        3.55        2.05      2.03 o 
   4   4   5        8.22       11.77      2.55 o 
   5   4   5        3.87        0.26      1.76 o 
   6   4   5      105.26      112.70      5.75 o 
   7   4   5      142.10      144.67     10.45 o 
   8   4   5      224.89      210.92     18.81 o 
   9   4   5        0.33        0.00      6.86 o 
  10   4   5        0.06        0.00      6.88 o 
  11   4   5        6.08        0.00      6.66 o 
  -8   5   5       31.13       17.16      7.42 o 
  -7   5   5        6.54        6.55      4.05 o 
  -6   5   5        8.29        8.12      3.70 o 
  -5   5   5        5.27        0.00      5.38 o 
  -4   5   5        0.27        0.00      4.96 o 
  -3   5   5       22.30       22.28      3.19 o 
  -2   5   5      328.92      292.63     17.20 o 
  -1   5   5      578.24      562.71     20.06 o 
   0   5   5        0.16        7.97      7.52 o 
   1   5   5       21.25       33.01      5.50 o 
   2   5   5      174.00      183.49     20.04 o 
   3   5   5       39.19       48.13      3.32 o 
   4   5   5      138.29      169.28      6.56 o 
   5   5   5       59.85       57.31      4.51 o 
   6   5   5        8.66        0.00      4.30 o 
   7   5   5       45.77       66.89      9.26 o 
   8   5   5      336.06      331.65     22.89 o 
   9   5   5       84.80       84.48     13.08 o 
  10   5   5        4.10       13.73      7.53 o 
  11   5   5        0.21       15.72     16.47 o 
  -8   6   5        0.02        8.05      7.19 o 
  -7   6   5        0.26       12.39      9.31 o 
  -6   6   5        1.09        0.00      5.64 o 
  -5   6   5      125.19      102.21     22.28 o 
  -4   6   5      169.20      175.28     12.43 o 
  -3   6   5      217.91      242.79     14.21 o 
  -2   6   5       35.69       28.09      5.61 o 
  -1   6   5        0.96        5.38      4.40 o 
   0   6   5       30.35       37.49      4.93 o 
   1   6   5       88.92       88.12      2.82 o 
   2   6   5       73.94       79.98      5.12 o 
   3   6   5      436.20      434.12     19.09 o 
   4   6   5      554.31      509.53     34.96 o 
   5   6   5       72.85       87.08      5.72 o 
   6   6   5       33.89       36.06      3.71 o 
   7   6   5       11.56        9.88      3.50 o 
   8   6   5       14.72       32.74      8.12 o 
   9   6   5       19.10       25.82      7.68 o 
  10   6   5        9.68       20.25      8.48 o 
  11   6   5        1.00        0.00      6.68 o 
  -7   7   5       17.65       17.70      8.11 o 
  -6   7   5        0.43        1.68      6.32 o 
  -5   7   5        0.31        0.00      5.04 o 
  -4   7   5      199.47      190.44     13.82 o 
  -3   7   5       16.58       14.14      5.54 o 
  -2   7   5      252.41      209.87     13.31 o 
  -1   7   5       41.12       47.38      6.24 o 
   0   7   5      244.04      215.08     11.97 o 
   1   7   5        2.68        0.00      2.03 o 
   2   7   5      102.63       92.39     16.16 o 
   3   7   5       75.64       64.20      3.98 o 
   4   7   5       77.95       83.13     17.46 o 
   5   7   5       89.68       81.04      9.10 o 
   6   7   5       34.97       38.50      7.08 o 
   7   7   5      437.61      411.56     27.52 o 
   8   7   5       47.61       43.87      9.39 o 
   9   7   5       63.45       81.76     17.03 o 
  10   7   5        9.90        9.36      7.75 o 
  11   7   5        1.76       10.19      7.84 o 
  -6   8   5        1.45        0.00      7.27 o 
  -5   8   5        3.20       11.40      9.12 o 
  -4   8   5      155.90      149.97     14.51 o 
  -3   8   5      188.29      132.96     13.71 o 
  -2   8   5       58.10       64.17      8.72 o 
  -1   8   5       34.93       27.82     13.71 o 
   0   8   5      101.60      102.77      9.53 o 
   1   8   5       48.59       52.23     10.91 o 
   2   8   5       21.28       21.75      2.50 o 
   3   8   5      590.22      564.68     24.45 o 
   4   8   5       21.10       21.16      4.30 o 
   5   8   5      393.29      379.36     14.40 o 
   6   8   5        3.89        6.82      5.84 o 
   7   8   5       41.88       47.19     14.58 o 
   8   8   5       40.19       51.78     19.57 o 
   9   8   5       15.91       26.44      8.81 o 
  10   8   5        5.18        3.26      7.66 o 
  -5   9   5        1.34        6.18      7.56 o 
  -4   9   5      139.29      145.17     14.20 o 
  -3   9   5       77.76       74.80     10.94 o 
  -2   9   5        1.02        0.00      7.13 o 
  -1   9   5       80.97       77.82     10.41 o 
   0   9   5      116.89      121.32     12.05 o 
   1   9   5       53.61       63.64      8.41 o 
   2   9   5      114.03      115.16     11.89 o 
   3   9   5       26.18       39.45     12.86 o 
   4   9   5       73.46       85.80      6.52 o 
   5   9   5       74.36       79.95      6.22 o 
   6   9   5        4.54        3.80      3.50 o 
   7   9   5        0.05        0.10      7.16 o 
   8   9   5        0.14        9.61     10.74 o 
   9   9   5        2.93       11.01      6.74 o 
  10   9   5        8.07       16.16     13.64 o 
  -4  10   5       12.14        9.45      8.50 o 
  -3  10   5       17.11       33.53     17.65 o 
  -2  10   5        3.40        0.00      6.37 o 
  -1  10   5       13.97        5.92      8.47 o 
   0  10   5       38.36       47.82      9.58 o 
   1  10   5        1.75        9.02      5.49 o 
   2  10   5      121.78      124.91     12.59 o 
   3  10   5       11.04       12.60      6.19 o 
   4  10   5        9.10        7.62      3.38 o 
   5  10   5       26.89       31.81      5.54 o 
   6  10   5        2.00        5.19      3.88 o 
   7  10   5        0.25        2.41      5.03 o 
   8  10   5        5.05        2.35      6.16 o 
   9  10   5        5.71        6.73     12.18 o 
  -3  11   5        5.15       12.99      9.29 o 
  -2  11   5        1.41        0.00      5.93 o 
  -1  11   5        0.42        0.00      5.08 o 
   0  11   5       25.42       37.53      8.12 o 
   1  11   5        0.78        7.62     11.33 o 
   2  11   5       43.67       62.72     11.77 o 
   3  11   5       24.51       35.15     11.10 o 
   4  11   5        6.39        6.34     11.82 o 
   5  11   5        2.04        2.05      4.85 o 
   6  11   5        4.02       11.42      6.62 o 
   7  11   5        0.10        2.15      5.32 o 
   8  11   5        0.76        0.00      6.27 o 
  -1  12   5        4.82       18.79     15.24 o 
   0  12   5        0.43        0.00      5.60 o 
   1  12   5        3.09        7.38      7.74 o 
   2  12   5        8.75       22.50     12.89 o 
   3  12   5        0.83       10.13      7.13 o 
   4  12   5        1.78        5.92      5.98 o 
   5  12   5        0.62        4.59      7.75 o 
   6  12   5        0.52        0.00      7.56 o 
  -6 -11   6        1.15        0.00      5.99 o 
  -5 -11   6        2.24        3.28      8.30 o 
  -4 -11   6        0.06        0.00      9.57 o 
  -3 -11   6        1.22        0.00      4.54 o 
  -2 -11   6       55.05       85.09     11.99 o 
  -1 -11   6       15.25       13.10      7.96 o 
   0 -11   6        0.57        0.00      7.17 o 
   1 -11   6        5.55        9.56      6.83 o 
   2 -11   6        0.02        0.00     15.43 o 
  -7 -10   6        0.01        0.00     10.00 o 
  -6 -10   6        4.19       14.12     12.50 o 
  -5 -10   6        1.88        0.00      6.05 o 
  -4 -10   6       43.37       48.07      7.33 o 
  -3 -10   6        1.88        9.30      6.69 o 
  -2 -10   6        6.43       12.21      7.24 o 
  -1 -10   6        0.34       22.69     24.55 o 
   0 -10   6        0.97        9.26      6.66 o 
   1 -10   6        0.85        5.18     10.03 o 
   2 -10   6        3.34        2.67      5.78 o 
   3 -10   6        2.53       12.82     12.76 o 
   4 -10   6        4.81        0.00      7.46 o 
  -8  -9   6        6.91       25.38      8.68 o 
  -7  -9   6        4.43        0.00      4.93 o 
  -6  -9   6       17.74        1.91      7.10 o 
  -5  -9   6        9.81        6.30      4.49 o 
  -4  -9   6        4.90        7.85      4.35 o 
  -3  -9   6        3.34        3.12      3.55 o 
  -2  -9   6        5.16       20.38     13.31 o 
  -1  -9   6       41.16       38.12      6.90 o 
   0  -9   6       46.64       44.80      8.96 o 
   1  -9   6      103.42      120.54     17.17 o 
   2  -9   6        1.63       13.13      7.57 o 
   3  -9   6       15.06       18.24     14.39 o 
   4  -9   6       11.67        0.86      5.96 o 
   5  -9   6        0.38       21.25     10.27 o 
  -9  -8   6        2.08        9.81     13.19 o 
  -8  -8   6        8.94       16.05      8.32 o 
  -7  -8   6        0.06        0.00     14.65 o 
  -6  -8   6        1.70        2.56      3.47 o 
  -5  -8   6       40.83       34.95      5.63 o 
  -4  -8   6       10.13        8.54      4.24 o 
  -3  -8   6      251.26      237.60     14.99 o 
  -2  -8   6      234.53      228.93     14.48 o 
  -1  -8   6        2.07        0.00      3.13 o 
   0  -8   6        8.10        3.80      2.88 o 
   1  -8   6      196.16      213.71     14.63 o 
   2  -8   6      127.05      130.08     12.09 o 
   3  -8   6        6.05       10.74      6.71 o 
   4  -8   6       31.23       34.25      8.88 o 
   5  -8   6       10.02       18.71      8.68 o 
   6  -8   6        0.01       18.82     12.05 o 
  -9  -7   6        2.45        0.00      7.16 o 
  -8  -7   6        4.44        0.00      5.38 o 
  -7  -7   6        0.54        4.29      5.19 o 
  -6  -7   6       61.05       46.69      6.22 o 
  -5  -7   6        9.78        6.23      4.79 o 
  -4  -7   6        4.39        9.68      3.81 o 
  -3  -7   6      144.37      131.14      7.72 o 
  -2  -7   6      287.94      264.13     11.10 o 
  -1  -7   6       76.48       86.33      8.57 o 
   0  -7   6       79.88       91.18      6.38 o 
   1  -7   6      129.05      121.23      6.16 o 
   2  -7   6       84.64       51.21      5.70 o 
   3  -7   6       44.64       26.72      7.09 o 
   4  -7   6       26.22       38.47      6.35 o 
   5  -7   6       89.50       82.13     10.26 o 
   6  -7   6       13.63       22.94     17.03 o 
   7  -7   6        0.99        7.70      7.86 o 
 -10  -6   6        0.90        9.84      9.15 o 
  -9  -6   6        0.54        0.00     11.30 o 
  -8  -6   6        0.41        0.00      5.66 o 
  -7  -6   6       17.89        8.13      6.06 o 
  -6  -6   6      354.97      326.14     14.64 o 
  -5  -6   6        0.31       10.26      3.59 o 
  -4  -6   6       23.05       24.53      4.13 o 
  -3  -6   6       49.66       64.37      5.46 o 
  -2  -6   6       15.50       10.06      2.55 o 
  -1  -6   6       10.05        4.74      3.81 o 
   0  -6   6      195.31      208.23     10.61 o 
   1  -6   6       18.53       21.68      6.16 o 
   2  -6   6        4.17        3.06      2.69 o 
   3  -6   6       11.04        6.10      3.23 o 
   4  -6   6      139.22      149.67     11.64 o 
   5  -6   6       27.82       31.80      5.55 o 
   6  -6   6       16.81       14.75     10.14 o 
   7  -6   6        0.52        0.19      5.42 o 
   8  -6   6        2.50        2.39      7.78 o 
 -10  -5   6        9.73        6.65      9.73 o 
  -9  -5   6        0.97       19.66     16.41 o 
  -8  -5   6        9.80        9.67      5.94 o 
  -7  -5   6       15.35       19.37      6.80 o 
  -6  -5   6        0.47        3.04      4.04 o 
  -5  -5   6        0.04       10.80      9.58 o 
  -4  -5   6      216.13      215.41      8.68 o 
  -3  -5   6      120.01      129.04     12.52 o 
  -2  -5   6       94.19       95.84      4.64 o 
  -1  -5   6       10.92       15.71      3.76 o 
   0  -5   6        0.00        1.11      1.28 o 
   1  -5   6        0.28        8.59      5.95 o 
   2  -5   6        6.89        2.49      4.59 o 
   3  -5   6       33.68       34.82      4.06 o 
   4  -5   6      221.42      231.56     17.02 o 
   5  -5   6        1.19        7.43      3.31 o 
   6  -5   6      246.93      255.00     14.46 o 
   7  -5   6       22.69       18.97      5.64 o 
   8  -5   6       20.69       24.28      9.38 o 
   9  -5   6       36.40       58.31     12.81 o 
 -10  -4   6       19.86       27.06     26.44 o 
  -9  -4   6       11.19        1.36      5.37 o 
  -8  -4   6       30.57       21.19      7.82 o 
  -7  -4   6        0.13        0.00      7.20 o 
  -6  -4   6       43.76       32.64      3.40 o 
  -5  -4   6       21.96       28.97      3.74 o 
  -4  -4   6        7.53        7.87      2.54 o 
  -3  -4   6      747.87      771.29     18.74 o 
  -2  -4   6     1839.58     1708.62     87.76 o 
  -1  -4   6     2191.29     2214.57     40.10 o 
   0  -4   6       13.12       28.34      4.85 o 
   1  -4   6      422.98      422.97      8.12 o 
   2  -4   6      533.65      560.65     12.24 o 
   3  -4   6      150.34      144.28      5.39 o 
   4  -4   6       44.56       47.96      4.15 o 
   5  -4   6       23.99       29.20      5.72 o 
   6  -4   6        3.72        0.00      3.66 o 
   7  -4   6      199.76      200.86     20.62 o 
   8  -4   6        1.48        6.26      4.83 o 
   9  -4   6       21.55       16.63      6.78 o 
 -10  -3   6        0.18       10.78     14.19 o 
  -9  -3   6       18.64       12.93      6.40 o 
  -8  -3   6       70.10       67.38     10.88 o 
  -7  -3   6      146.66      158.94     12.50 o 
  -6  -3   6       23.94       23.82      5.91 o 
  -5  -3   6      140.71      163.76      6.30 o 
  -4  -3   6       14.62       25.11      3.66 o 
  -3  -3   6       53.81       77.58      9.39 o 
  -2  -3   6      101.51      123.74      6.29 o 
  -1  -3   6       24.59       22.35      1.67 o 
   0  -3   6      101.15       95.19      2.18 o 
   1  -3   6      750.68      838.80     59.07 o 
   2  -3   6        0.46        5.29      3.34 o 
   3  -3   6       69.28       90.40      4.61 o 
   4  -3   6        0.02        2.31      2.62 o 
   5  -3   6      395.39      387.75     13.96 o 
   6  -3   6       36.28       35.70      5.10 o 
   7  -3   6       31.99       28.45      5.59 o 
   8  -3   6       60.20       47.56      6.76 o 
   9  -3   6       77.42       82.31     14.35 o 
  10  -3   6       13.07        1.38      6.62 o 
 -10  -2   6        0.79        0.00      6.38 o 
  -9  -2   6        7.39        6.87      6.11 o 
  -8  -2   6      157.13      166.59     14.06 o 
  -7  -2   6       59.02       63.01      7.78 o 
  -6  -2   6       73.04       74.89      4.18 o 
  -5  -2   6       72.82       65.92      3.90 o 
  -4  -2   6       87.23       66.40      3.63 o 
  -3  -2   6      582.64      623.39     14.23 o 
  -2  -2   6      135.93      115.08      5.87 o 
  -1  -2   6      533.72      465.39     26.49 o 
   0  -2   6      217.04      222.67      4.33 o 
   1  -2   6        0.56        7.08      2.34 o 
   2  -2   6     1131.25     1152.61     16.54 o 
   3  -2   6      929.04      973.89     35.02 o 
   4  -2   6       15.38       12.66      2.31 o 
   5  -2   6      137.47      117.00      6.22 o 
   6  -2   6        5.80        4.16      4.37 o 
   7  -2   6       40.73       53.74      6.12 o 
   8  -2   6       54.88       62.99     12.36 o 
   9  -2   6       66.14       67.88      7.46 o 
  10  -2   6        0.76        4.52      6.28 o 
 -10  -1   6       20.50       30.51      9.17 o 
  -9  -1   6       53.21       67.12     15.18 o 
  -8  -1   6      588.04      596.49     30.15 o 
  -7  -1   6        3.10        4.15      4.39 o 
  -6  -1   6      119.24      109.28      5.24 o 
  -5  -1   6      149.74      150.80      9.00 o 
  -4  -1   6      466.83      428.63     12.20 o 
  -3  -1   6        2.89        4.54      1.75 o 
  -2  -1   6       16.74       25.99      2.28 o 
  -1  -1   6     1078.12     1073.47     28.15 o 
   0  -1   6     1337.49     1275.94     18.16 o 
   1  -1   6      941.25      954.93     16.87 o 
   2  -1   6     1072.00     1092.90     16.82 o 
   3  -1   6        1.14        0.95      1.20 o 
   4  -1   6      221.94      228.73      7.37 o 
   5  -1   6      178.71      182.04      8.78 o 
   6  -1   6       24.79       27.51      4.17 o 
   7  -1   6        8.72        8.60      3.74 o 
   8  -1   6      184.31      177.18     10.35 o 
   9  -1   6       14.55       29.82     10.45 o 
  10  -1   6        3.01        0.00      8.60 o 
  11  -1   6        0.18        6.04      8.51 o 
 -10   0   6       10.91       24.80     15.20 o 
  -9   0   6       43.64       70.79     11.99 o 
  -8   0   6        1.54        1.50      4.99 o 
  -7   0   6        0.10        6.01      3.69 o 
  -6   0   6       46.29       34.10      6.38 o 
  -5   0   6        2.98        6.67      2.26 o 
  -4   0   6      225.47      188.65      6.98 o 
  -3   0   6      123.52       99.75      4.42 o 
  -2   0   6        2.20        2.09      1.38 o 
  -1   0   6       28.45       38.16      2.32 o 
   0   0   6      721.96      676.89     11.52 o 
   1   0   6       13.02       14.27      1.35 o 
   2   0   6     1161.57     1143.12     30.41 o 
   3   0   6        2.97        2.96      2.49 o 
   4   0   6      362.04      382.94     13.80 o 
   5   0   6      107.05      121.23      5.64 o 
   6   0   6       25.29       33.90      5.66 o 
   7   0   6       25.74       21.04      8.52 o 
   8   0   6        0.01        9.46      7.95 o 
   9   0   6       53.92       60.45      9.63 o 
  10   0   6       25.90       16.08     11.10 o 
  11   0   6        3.47        0.00      6.92 o 
 -10   1   6        3.55        0.49      5.29 o 
  -9   1   6        4.88        0.00      5.47 o 
  -8   1   6      140.95      137.15     22.06 o 
  -7   1   6       10.56        3.89      5.08 o 
  -6   1   6       42.39       45.42      4.25 o 
  -5   1   6        5.14        0.00      2.14 o 
  -4   1   6      237.68      238.29      9.99 o 
  -3   1   6     1280.06     1237.22     24.99 o 
  -2   1   6      610.47      695.26     23.46 o 
  -1   1   6       62.54       68.23      3.69 o 
   0   1   6      164.34      163.32      4.08 o 
   1   1   6        0.38        0.00      1.31 o 
   2   1   6      226.21      193.95      5.14 o 
   3   1   6     1042.21     1103.89     27.92 o 
   4   1   6        0.08        3.66      1.85 o 
   5   1   6      111.46      126.47      5.68 o 
   6   1   6        8.40       15.83      3.13 o 
   7   1   6       41.04       45.85      6.77 o 
   8   1   6        6.61       13.68      3.36 o 
   9   1   6       66.56       67.53     11.21 o 
  10   1   6       31.75       33.31     10.00 o 
  11   1   6       13.82       10.10      7.73 o 
 -10   2   6       44.68       56.14     16.74 o 
  -9   2   6        2.75        0.00      6.71 o 
  -8   2   6      117.03      140.99     17.85 o 
  -7   2   6      201.39      210.24     10.39 o 
  -6   2   6        2.69        3.98      2.82 o 
  -5   2   6       36.74       41.08      4.61 o 
  -4   2   6       67.60       68.69      5.50 o 
  -3   2   6      161.14      157.51      7.75 o 
  -2   2   6        4.37        6.44      1.39 o 
  -1   2   6       78.22       45.16      9.03 o 
   0   2   6     1187.50     1041.23    105.85 o 
   1   2   6      714.27      669.16     16.25 o 
   2   2   6      161.59      165.08      4.72 o 
   3   2   6     1028.19     1097.55     50.72 o 
   4   2   6      774.32      775.00     23.78 o 
   5   2   6        5.37        0.26      4.57 o 
   6   2   6        1.20        0.62      7.13 o 
   7   2   6        0.66        0.45      1.88 o 
   8   2   6       55.45       67.52     15.70 o 
   9   2   6       86.32       82.78     18.44 o 
  10   2   6        1.83        0.00      5.73 o 
  11   2   6        0.92        0.00      8.15 o 
  -9   3   6        1.74        0.00      6.30 o 
  -8   3   6       21.06       30.34      9.84 o 
  -7   3   6       12.69       20.42      4.60 o 
  -6   3   6       18.43       24.72      5.18 o 
  -5   3   6      188.64      188.47      8.03 o 
  -4   3   6       49.86       48.88      3.89 o 
  -3   3   6      363.44      321.10     10.77 o 
  -2   3   6       62.11       57.71      6.24 o 
  -1   3   6      152.55      108.58      8.62 o 
   0   3   6        2.84        0.00      2.32 o 
   1   3   6        2.07        8.66      1.26 o 
   2   3   6      415.13      368.39     34.75 o 
   3   3   6      112.26      137.37      6.37 o 
   4   3   6      216.12      278.51     12.77 o 
   5   3   6      772.41      825.11     19.61 o 
   6   3   6      123.19      163.81     10.61 o 
   7   3   6       78.08       70.47      4.28 o 
   8   3   6       49.25       66.61      9.53 o 
   9   3   6        0.09        3.70      4.83 o 
  10   3   6        2.15        0.00     10.87 o 
  11   3   6        0.02        2.50      7.32 o 
  -9   4   6        0.04        5.47     10.29 o 
  -8   4   6        3.02        2.71      3.72 o 
  -7   4   6        0.43        0.00      3.38 o 
  -6   4   6      207.52      201.00     10.03 o 
  -5   4   6        2.68        5.12      4.40 o 
  -4   4   6      325.36      332.15     11.51 o 
  -3   4   6       33.27       28.34      2.33 o 
  -2   4   6       19.45       22.16      1.34 o 
  -1   4   6      137.62      124.44      6.98 o 
   0   4   6      577.85      538.36     17.30 o 
   1   4   6       38.40       40.37      1.68 o 
   2   4   6        0.76        7.40      3.72 o 
   3   4   6       71.13       75.64      5.68 o 
   4   4   6       60.49       48.20      5.61 o 
   5   4   6      276.96      298.40      9.24 o 
   6   4   6        0.82        8.75      8.23 o 
   7   4   6       32.15       34.16      5.66 o 
   8   4   6       39.55       53.03     23.80 o 
   9   4   6       64.17       42.14      8.73 o 
  10   4   6       34.49       34.17     10.51 o 
  11   4   6        2.89        8.14      7.74 o 
  -8   5   6        1.62        0.00      5.38 o 
  -7   5   6        0.37        0.01      4.17 o 
  -6   5   6        0.98        0.00      2.88 o 
  -5   5   6       11.66       19.46      3.65 o 
  -4   5   6      254.74      224.46      8.23 o 
  -3   5   6       92.94       91.03      8.63 o 
  -2   5   6       57.39       55.96      5.88 o 
  -1   5   6       62.67       60.48      5.49 o 
   0   5   6       10.64       11.89      4.27 o 
   1   5   6        6.60        9.09      1.07 o 
   2   5   6      225.81      235.29      6.40 o 
   3   5   6      290.12      316.99      8.90 o 
   4   5   6      476.10      488.48     13.39 o 
   5   5   6        0.58        0.00      1.99 o 
   6   5   6        5.56        8.51      7.12 o 
   7   5   6      211.16      225.50     11.82 o 
   8   5   6        3.37        0.00      5.18 o 
   9   5   6      129.21      132.44     13.24 o 
  10   5   6        3.36        0.00      8.89 o 
  11   5   6       16.10       26.70     12.24 o 
  -8   6   6        0.84        0.90      5.86 o 
  -7   6   6        0.06        3.39      8.07 o 
  -6   6   6        6.46        9.12      6.37 o 
  -5   6   6        1.19        0.00      8.33 o 
  -4   6   6      307.30      314.33     18.23 o 
  -3   6   6      243.05      198.00     23.21 o 
  -2   6   6        0.59        0.00      5.50 o 
  -1   6   6      134.48      105.02      8.77 o 
   0   6   6        7.26       17.65      9.57 o 
   1   6   6       13.99       20.30      4.36 o 
   2   6   6       48.85       53.01      9.93 o 
   3   6   6        2.48        3.24      3.93 o 
   4   6   6       26.38       26.65      3.59 o 
   5   6   6      402.74      381.12     13.02 o 
   6   6   6       12.95       21.40      5.11 o 
   7   6   6      546.14      505.14     39.33 o 
   8   6   6        4.19        0.00      5.16 o 
   9   6   6       29.06       31.26      9.00 o 
  10   6   6        7.31        5.25     15.76 o 
  11   6   6        0.18        3.37      8.01 o 
  -7   7   6        1.83        5.46      7.81 o 
  -6   7   6        0.28        6.50      6.79 o 
  -5   7   6        6.65       17.07      7.18 o 
  -4   7   6        0.01       19.71      7.88 o 
  -3   7   6       51.90       47.36      7.44 o 
  -2   7   6      192.90      196.49     14.24 o 
  -1   7   6      262.51      267.56     16.70 o 
   0   7   6       84.59       69.53      9.38 o 
   1   7   6      136.01      148.11     15.28 o 
   2   7   6        8.77       10.10      2.72 o 
   3   7   6        0.47        0.00      1.70 o 
   4   7   6        0.67       10.66      5.09 o 
   5   7   6        6.51        7.59      3.38 o 
   6   7   6       10.37        4.18      2.97 o 
   7   7   6       85.01       73.39      8.56 o 
   8   7   6       69.09       70.21      9.84 o 
   9   7   6        6.54        9.94      9.02 o 
  10   7   6        7.18        8.58      8.37 o 
  11   7   6        8.34       12.63     10.17 o 
  -6   8   6        1.03        0.00      5.69 o 
  -5   8   6        0.01        0.00      5.80 o 
  -4   8   6       13.61        0.00     11.10 o 
  -3   8   6        0.15        1.35      5.24 o 
  -2   8   6      168.28      161.36     15.22 o 
  -1   8   6      224.79      221.95     17.63 o 
   0   8   6        0.76        2.23      3.82 o 
   1   8   6       20.27       25.67     11.10 o 
   2   8   6       49.51       64.63      7.29 o 
   3   8   6      294.29      289.47     16.24 o 
   4   8   6        0.25       10.16      3.08 o 
   5   8   6        1.63        2.79      4.96 o 
   6   8   6       18.52       22.20      4.43 o 
   7   8   6       77.83       66.81      5.76 o 
   8   8   6        4.90        9.78      8.01 o 
   9   8   6        2.93       25.41     20.22 o 
  10   8   6        0.15       11.93      8.59 o 
  -5   9   6       35.80       18.76      8.31 o 
  -4   9   6       96.77       81.73     26.51 o 
  -3   9   6       23.88       35.63     23.25 o 
  -2   9   6        0.00        6.21      9.31 o 
  -1   9   6        1.56       19.88     15.86 o 
   0   9   6        0.02        3.64      5.57 o 
   1   9   6       10.02        1.31      4.77 o 
   2   9   6       47.79       50.85      7.40 o 
   3   9   6       22.40       16.51     10.09 o 
   4   9   6       46.21       44.35      5.12 o 
   5   9   6       20.70       23.34      4.70 o 
   6   9   6        4.48        6.15      4.44 o 
   7   9   6       49.09       45.53      6.66 o 
   8   9   6        9.74        2.14      4.85 o 
   9   9   6        1.51        1.47     17.39 o 
  10   9   6        8.70        9.64     11.43 o 
  -4  10   6        7.97        8.49      8.57 o 
  -3  10   6        3.35        0.24      6.27 o 
  -2  10   6        0.02        6.61      5.78 o 
  -1  10   6       11.23       39.04     23.31 o 
   0  10   6        3.91       13.98      8.89 o 
   1  10   6      161.04      167.81     14.70 o 
   2  10   6       13.42        0.00      6.43 o 
   3  10   6      130.89      129.83     12.82 o 
   4  10   6       14.09       30.38     10.55 o 
   5  10   6       17.44       24.84      9.80 o 
   6  10   6        8.50        4.14      3.91 o 
   7  10   6       58.43       58.08      8.32 o 
   8  10   6        0.01        7.73      6.55 o 
   9  10   6        6.76       15.63     11.20 o 
  -2  11   6        0.66        3.54      7.29 o 
  -1  11   6        2.79        6.18     14.29 o 
   0  11   6        2.00        0.48      4.55 o 
   1  11   6        0.05        1.67      7.36 o 
   2  11   6       14.66       12.61      6.96 o 
   3  11   6       24.78       30.14      8.24 o 
   4  11   6       11.58        6.12     10.74 o 
   5  11   6        7.51       20.04      9.21 o 
   6  11   6        0.01        0.00      4.33 o 
   7  11   6        0.90        0.00     10.22 o 
   8  11   6        1.17       27.80     13.48 o 
   0  12   6        0.25        0.51     11.04 o 
   1  12   6       22.73       23.30      9.84 o 
   2  12   6        8.97        6.85      8.24 o 
   3  12   6       32.47       47.61     19.31 o 
   4  12   6        2.91       16.54     14.26 o 
   5  12   6       21.40        9.95      7.26 o 
   6  12   6        3.68        3.82      7.91 o 
  -5 -11   7        0.00        0.00      6.47 o 
  -4 -11   7        9.31       15.90      7.02 o 
  -3 -11   7        0.99        0.00      6.74 o 
  -2 -11   7       59.05       75.72     17.62 o 
  -1 -11   7        5.02        5.39      5.94 o 
   0 -11   7        5.56        0.00      6.99 o 
   1 -11   7        7.49        5.39     10.87 o 
  -7 -10   7       12.32        6.97     10.42 o 
  -6 -10   7        0.65        0.00      8.79 o 
  -5 -10   7       27.24       17.99      7.37 o 
  -4 -10   7        0.01        1.29      5.54 o 
  -3 -10   7       40.90       71.31     12.41 o 
  -2 -10   7       49.68       52.49     12.50 o 
  -1 -10   7        2.84        0.92      5.15 o 
   0 -10   7       15.71       14.31      7.01 o 
   1 -10   7       55.07       48.44      9.65 o 
   2 -10   7        6.09        3.40     10.19 o 
   3 -10   7       33.38       27.22     10.44 o 
  -8  -9   7        1.22        3.03     18.23 o 
  -7  -9   7        6.20       19.31     14.78 o 
  -6  -9   7        0.00        0.00      5.65 o 
  -5  -9   7        7.15        3.90      4.48 o 
  -4  -9   7        0.19        6.51      6.94 o 
  -3  -9   7       10.51        7.52      6.51 o 
  -2  -9   7       10.39       12.98      6.05 o 
  -1  -9   7       20.83       16.30      6.18 o 
   0  -9   7       77.35       73.58     10.45 o 
   1  -9   7        6.37        0.00      5.77 o 
   2  -9   7       17.18       22.97      8.21 o 
   3  -9   7       11.00        2.83      7.81 o 
   4  -9   7        0.99        4.08     19.18 o 
   5  -9   7       16.55       11.93      7.64 o 
  -9  -8   7        0.44        5.55      6.60 o 
  -8  -8   7        2.68       12.50      7.14 o 
  -7  -8   7        4.95        4.05      5.01 o 
  -6  -8   7        4.41        3.43      3.83 o 
  -5  -8   7       14.59       10.26      4.32 o 
  -4  -8   7       21.51       16.27      4.79 o 
  -3  -8   7       10.49       15.95      4.94 o 
  -2  -8   7      218.21      209.74     20.61 o 
  -1  -8   7       20.05       17.56      5.30 o 
   0  -8   7        0.09        1.00      3.93 o 
   1  -8   7        0.71        0.00      3.94 o 
   2  -8   7        5.86        0.47      7.81 o 
   3  -8   7       13.71       16.99      6.98 o 
   4  -8   7        3.06       11.03      6.55 o 
   5  -8   7        4.25        7.19      7.19 o 
   6  -8   7        1.93        4.33      8.92 o 
  -9  -7   7        1.35        3.69      5.88 o 
  -8  -7   7       13.10       17.58      6.68 o 
  -7  -7   7       34.31       46.99      9.48 o 
  -6  -7   7        0.65        2.67      4.45 o 
  -5  -7   7        8.01       11.60      4.20 o 
  -4  -7   7        0.08        2.51      3.25 o 
  -3  -7   7       40.32       44.58      8.39 o 
  -2  -7   7      159.92      130.95     27.95 o 
  -1  -7   7      182.92      143.78      6.95 o 
   0  -7   7      104.22       84.64     10.89 o 
   1  -7   7      100.05      102.60     12.28 o 
   2  -7   7       21.13       32.25      9.57 o 
   3  -7   7        4.71       13.10     11.59 o 
   4  -7   7       43.69       51.85      9.95 o 
   5  -7   7       25.23       33.11     11.88 o 
   6  -7   7        2.00       19.31      9.06 o 
   7  -7   7        1.10        4.42      6.49 o 
 -10  -6   7        0.24        1.73      6.11 o 
  -9  -6   7        4.69        0.00      6.13 o 
  -8  -6   7        2.50       17.57      6.88 o 
  -7  -6   7        8.18       11.21      8.43 o 
  -6  -6   7       88.08       71.89      7.12 o 
  -5  -6   7       42.01       45.72      5.17 o 
  -4  -6   7       42.02       39.11      9.57 o 
  -3  -6   7      503.45      493.83     16.80 o 
  -2  -6   7       33.28       36.47      6.82 o 
  -1  -6   7       70.93       71.68      4.01 o 
   0  -6   7       37.98       35.56      5.22 o 
   1  -6   7      251.73      194.18     13.48 o 
   2  -6   7       43.31       68.84      9.39 o 
   3  -6   7        7.31        2.99      6.90 o 
   4  -6   7        1.76       11.53      6.28 o 
   5  -6   7      237.50      210.72     17.68 o 
   6  -6   7        0.08       25.04     26.60 o 
   7  -6   7        0.04        0.00      6.47 o 
   8  -6   7        9.77       17.88      9.92 o 
 -10  -5   7       14.64       18.43      9.11 o 
  -9  -5   7       17.89       40.10     22.14 o 
  -8  -5   7        3.24        0.00      5.13 o 
  -7  -5   7       36.93       41.64      7.96 o 
  -6  -5   7       64.89       68.86      6.11 o 
  -5  -5   7        1.00        5.88      4.96 o 
  -4  -5   7      112.85      107.88      6.59 o 
  -3  -5   7       46.86       46.78      4.33 o 
  -2  -5   7      105.89      123.82     12.43 o 
  -1  -5   7       65.10       61.16      3.63 o 
   0  -5   7       87.50       95.23      5.34 o 
   1  -5   7      247.66      249.28     13.37 o 
   2  -5   7       16.48       25.39     11.43 o 
   3  -5   7      152.40      140.70     10.09 o 
   4  -5   7       18.55       16.73      7.37 o 
   5  -5   7       41.65       55.69      9.71 o 
   6  -5   7        7.73        0.16      2.75 o 
   7  -5   7       52.71       66.47      8.25 o 
   8  -5   7        2.90        2.85      6.88 o 
   9  -5   7        1.77       11.15      9.21 o 
 -10  -4   7        3.55        4.18      6.27 o 
  -9  -4   7       15.67       12.34     10.22 o 
  -8  -4   7       25.26       35.50      7.43 o 
  -7  -4   7      122.67      138.18     13.09 o 
  -6  -4   7        4.62        1.49      2.36 o 
  -5  -4   7       13.31       11.03      4.04 o 
  -4  -4   7        2.18        0.00      4.40 o 
  -3  -4   7        1.67        0.10      2.38 o 
  -2  -4   7       84.68       93.80      8.63 o 
  -1  -4   7     1326.85     1405.99     26.46 o 
   0  -4   7      400.94      383.95     22.12 o 
   1  -4   7       45.51       39.85      5.39 o 
   2  -4   7        1.36        0.10      0.78 o 
   3  -4   7       51.37       46.74      3.40 o 
   4  -4   7       53.61       49.91      7.60 o 
   5  -4   7       11.47       13.31      3.72 o 
   6  -4   7       12.31        9.63      3.79 o 
   7  -4   7        1.29        0.00      3.39 o 
   8  -4   7       45.46       51.08      9.51 o 
   9  -4   7        5.49        2.90      5.25 o 
 -10  -3   7       14.47        4.45      7.48 o 
  -9  -3   7       17.34       18.79      8.54 o 
  -8  -3   7        0.40        7.47      5.40 o 
  -7  -3   7       16.83       24.85     26.93 o 
  -6  -3   7       59.88       63.00      4.94 o 
  -5  -3   7       40.94       34.54      3.79 o 
  -4  -3   7      251.08      252.45      8.87 o 
  -3  -3   7      129.26      111.50      5.30 o 
  -2  -3   7      341.05      318.27      8.37 o 
  -1  -3   7      187.50      202.69      9.36 o 
   0  -3   7        0.23        1.17      2.19 o 
   1  -3   7      505.93      552.36     52.09 o 
   2  -3   7      673.22      702.20     30.74 o 
   3  -3   7      635.65      690.38     14.96 o 
   4  -3   7       61.34       80.28      4.53 o 
   5  -3   7       64.68       56.31      9.34 o 
   6  -3   7        3.63        4.36      4.51 o 
   7  -3   7      135.55      120.46      9.17 o 
   8  -3   7      131.37      122.51     11.78 o 
   9  -3   7       72.06       64.48      7.85 o 
  10  -3   7       66.01       79.19     13.51 o 
 -10  -2   7        6.40       10.82      7.35 o 
  -9  -2   7        8.52       11.11      6.19 o 
  -8  -2   7       98.66      105.06     11.28 o 
  -7  -2   7       85.79       83.88      8.71 o 
  -6  -2   7       46.72       50.65     10.08 o 
  -5  -2   7       18.79       34.98      5.22 o 
  -4  -2   7      118.97      129.55      5.74 o 
  -3  -2   7      937.70     1116.60     24.68 o 
  -2  -2   7      316.56      297.33      8.20 o 
  -1  -2   7      423.26      397.10     13.87 o 
   0  -2   7      207.91      198.66      8.84 o 
   1  -2   7     2181.76     2391.25    149.47 o 
   2  -2   7       94.06      112.33      2.86 o 
   3  -2   7       27.44       34.07      3.43 o 
   4  -2   7      204.87      179.68      9.46 o 
   5  -2   7      262.95      259.35      9.21 o 
   6  -2   7      307.73      312.23     16.80 o 
   7  -2   7      101.50       78.63     14.37 o 
   8  -2   7       23.50       26.79      6.50 o 
   9  -2   7       14.09        8.49      8.86 o 
  10  -2   7        3.48       25.72     26.89 o 
 -10  -1   7       14.04       18.02      8.24 o 
  -9  -1   7        0.34        0.55      5.80 o 
  -8  -1   7       26.11       29.75      7.36 o 
  -7  -1   7      117.73      121.03     20.49 o 
  -6  -1   7       86.00       68.75      7.20 o 
  -5  -1   7      252.43      237.77      8.60 o 
  -4  -1   7       82.42       69.33      7.54 o 
  -3  -1   7      191.09      196.74     13.44 o 
  -2  -1   7      427.72      487.56     11.94 o 
  -1  -1   7        7.14        5.37      1.27 o 
   0  -1   7     1902.37     1829.69     28.67 o 
   1  -1   7        4.19        5.64      0.84 o 
   2  -1   7      635.16      581.21     10.14 o 
   3  -1   7      343.96      343.27     12.66 o 
   4  -1   7        9.04        6.93      2.23 o 
   5  -1   7       78.54       75.07      7.68 o 
   6  -1   7      113.37       94.88      6.73 o 
   7  -1   7       12.84       11.98      4.17 o 
   8  -1   7      433.44      490.19     20.63 o 
   9  -1   7       38.51       51.77      9.74 o 
  10  -1   7        0.42        2.40      5.95 o 
  11  -1   7        2.17        0.00      6.46 o 
 -10   0   7        5.08        1.84      6.03 o 
  -9   0   7      347.72      327.60     22.89 o 
  -8   0   7       73.89       80.60     11.33 o 
  -7   0   7       61.53       65.68      8.40 o 
  -6   0   7       63.51       64.72      4.91 o 
  -5   0   7       21.93       30.00      6.33 o 
  -4   0   7      123.29      124.48      5.58 o 
  -3   0   7      261.31      248.40      7.83 o 
  -2   0   7        4.57        4.52      1.83 o 
  -1   0   7       86.07       90.67      4.44 o 
   0   0   7        0.27        4.83      1.30 o 
   1   0   7      284.41      274.15      6.12 o 
   2   0   7       53.27       52.41      2.49 o 
   3   0   7       60.41       59.87      7.63 o 
   4   0   7      213.38      244.48      8.90 o 
   5   0   7      592.04      626.85     17.22 o 
   6   0   7      123.22      116.59      8.86 o 
   7   0   7        0.33        3.56      3.29 o 
   8   0   7      156.36      155.74      9.65 o 
   9   0   7       27.73       38.95      9.21 o 
  10   0   7       10.93       14.96      7.15 o 
  11   0   7        7.76       14.64      8.87 o 
 -10   1   7       22.18       20.80      8.86 o 
  -9   1   7       30.08       19.02      7.64 o 
  -8   1   7        9.11       14.72      6.37 o 
  -7   1   7      232.48      223.75     10.77 o 
  -6   1   7        0.01        0.00      3.27 o 
  -5   1   7        3.23        4.08      2.44 o 
  -4   1   7       39.25       41.26      3.62 o 
  -3   1   7      513.40      503.42     12.54 o 
  -2   1   7      136.56      146.62      6.29 o 
  -1   1   7       83.43       87.72      3.98 o 
   0   1   7     1085.00     1025.24     18.44 o 
   1   1   7      625.06      513.96     15.40 o 
   2   1   7      355.03      389.91      8.99 o 
   3   1   7      112.47       98.20      4.48 o 
   4   1   7        7.15       12.49      2.71 o 
   5   1   7       16.02       21.14      3.10 o 
   6   1   7       48.87       41.20      6.09 o 
   7   1   7      182.20      134.01      8.42 o 
   8   1   7       64.26       66.56     20.68 o 
   9   1   7       20.83       25.09      7.86 o 
  10   1   7       47.70       65.84     11.79 o 
  11   1   7       16.22       13.12      8.86 o 
  -9   2   7       46.88       53.35     14.17 o 
  -8   2   7       85.38       84.51     17.62 o 
  -7   2   7       37.72       48.22      5.30 o 
  -6   2   7        2.49        2.59      7.93 o 
  -5   2   7       27.53       28.43      4.54 o 
  -4   2   7      274.30      266.25      8.69 o 
  -3   2   7      226.51      213.25      6.60 o 
  -2   2   7     2133.67     2218.52     62.72 o 
  -1   2   7      677.81      637.67     18.21 o 
   0   2   7      172.84      206.07     21.69 o 
   1   2   7      254.63      212.49      5.53 o 
   2   2   7      581.60      530.13     14.01 o 
   3   2   7       10.50       17.39      4.56 o 
   4   2   7     1515.11     1552.16     37.18 o 
   5   2   7       68.26       57.20      4.95 o 
   6   2   7        0.07        0.00      3.68 o 
   7   2   7       20.56       23.86      8.27 o 
   8   2   7       43.60       49.65      4.44 o 
   9   2   7       85.07       84.95     11.63 o 
  10   2   7       32.89       36.42      8.59 o 
  11   2   7       23.45       11.68      7.99 o 
  -9   3   7        5.42        7.10      7.12 o 
  -8   3   7        0.00        0.69      3.75 o 
  -7   3   7       14.11        3.86      3.57 o 
  -6   3   7        3.46        0.00      3.14 o 
  -5   3   7        2.79        8.52      6.08 o 
  -4   3   7      324.05      317.14      9.72 o 
  -3   3   7      298.63      281.58      8.49 o 
  -2   3   7     1012.16      972.44     17.90 o 
  -1   3   7       78.46       70.20      6.91 o 
   0   3   7       93.96      103.59      6.29 o 
   1   3   7       38.69       32.44      1.94 o 
   2   3   7      104.93      119.03      4.31 o 
   3   3   7      108.85      126.55      7.17 o 
   4   3   7      188.36      192.50      7.26 o 
   5   3   7       22.41       32.52      3.63 o 
   6   3   7       19.57       13.54     12.67 o 
   7   3   7       16.58       20.04      7.07 o 
   8   3   7        1.29        0.00      4.62 o 
   9   3   7        4.77       10.17      7.02 o 
  10   3   7       18.17       27.15     12.34 o 
  11   3   7       10.66        9.07      8.56 o 
  -9   4   7       11.94       10.87     11.00 o 
  -8   4   7        4.08        4.28      5.37 o 
  -7   4   7      133.58      126.98     10.81 o 
  -6   4   7      194.57      164.92      9.40 o 
  -5   4   7      199.15      185.36      8.95 o 
  -4   4   7       64.81       67.14      4.20 o 
  -3   4   7       30.72       35.28      3.65 o 
  -2   4   7       12.31       27.69      8.50 o 
  -1   4   7       72.17       53.59      4.82 o 
   0   4   7       23.23        8.30      4.01 o 
   1   4   7      167.38      152.43      4.61 o 
   2   4   7     1034.62     1094.88     37.47 o 
   3   4   7       50.65       65.68      9.19 o 
   4   4   7       91.04       92.58     11.71 o 
   5   4   7       13.38       14.74      2.99 o 
   6   4   7      176.56      175.32     11.25 o 
   7   4   7       64.34       46.45      7.55 o 
   8   4   7        1.19       11.71      6.09 o 
   9   4   7      173.95      151.56     15.10 o 
  10   4   7        0.22       10.74      9.90 o 
  11   4   7        0.37        4.03      6.62 o 
  -8   5   7        7.54        9.93      6.78 o 
  -7   5   7       20.19       10.61      8.07 o 
  -6   5   7        9.32       13.76     12.73 o 
  -5   5   7       25.31       32.40      7.48 o 
  -4   5   7      164.18      170.69     13.09 o 
  -3   5   7       61.61       52.12      6.88 o 
  -2   5   7       51.33       51.36      6.08 o 
  -1   5   7       45.67       49.48      5.21 o 
   0   5   7      123.92      166.60      9.46 o 
   1   5   7      165.25      146.85      8.37 o 
   2   5   7      819.99      810.57     25.82 o 
   3   5   7      114.32       95.80      7.50 o 
   4   5   7       24.79       19.75      3.22 o 
   5   5   7        0.00        3.00      4.36 o 
   6   5   7        5.88       13.08      3.29 o 
   7   5   7        0.21        6.82      3.52 o 
   8   5   7        1.18        0.00      5.63 o 
   9   5   7        7.43        8.02      6.72 o 
  10   5   7        1.53        3.92      6.51 o 
  11   5   7        2.91        4.52      7.39 o 
  -7   6   7        4.77        0.00      5.05 o 
  -6   6   7        0.01        0.00      6.58 o 
  -5   6   7       10.10       22.43      7.26 o 
  -4   6   7      375.31      339.07     19.89 o 
  -3   6   7       21.05       18.98      6.01 o 
  -2   6   7       59.05       55.29      6.89 o 
  -1   6   7        4.17       20.64      7.36 o 
   0   6   7       29.77       33.93      9.25 o 
   1   6   7       53.07       47.96      5.65 o 
   2   6   7      106.65      111.89      4.29 o 
   3   6   7       20.15       24.36      4.21 o 
   4   6   7      443.66      489.50     14.34 o 
   5   6   7       46.34       44.86      9.08 o 
   6   6   7      177.21      147.25      7.44 o 
   7   6   7       42.96       40.02      7.33 o 
   8   6   7      242.88      258.23     38.66 o 
   9   6   7       19.20       16.87      9.47 o 
  10   6   7       10.02        0.00      7.98 o 
  11   6   7        6.65        0.97      8.20 o 
  -7   7   7        0.03        1.85      6.41 o 
  -6   7   7        4.18        0.09      4.44 o 
  -5   7   7       21.34       35.93      7.64 o 
  -4   7   7        7.62        5.71      5.16 o 
  -3   7   7      122.66      112.29     11.18 o 
  -2   7   7       89.28       90.51     13.58 o 
  -1   7   7        1.48        3.49      4.35 o 
   0   7   7      314.23      312.78     24.14 o 
   1   7   7      103.45       96.93      9.77 o 
   2   7   7        0.33        0.00      4.10 o 
   3   7   7       50.59       61.87      6.05 o 
   4   7   7       45.11       44.65      6.75 o 
   5   7   7        0.51        0.00      3.30 o 
   6   7   7       26.52       30.66      4.67 o 
   7   7   7      120.26      124.33      8.54 o 
   8   7   7       48.39       39.66      8.31 o 
   9   7   7       13.12       33.88     19.63 o 
  10   7   7        0.12        2.64      7.40 o 
  11   7   7        0.65        0.00     11.13 o 
  -6   8   7        0.09        2.48      5.82 o 
  -5   8   7        6.35       17.59      9.38 o 
  -4   8   7        1.66        6.05      5.30 o 
  -3   8   7       57.82       58.09      9.13 o 
  -2   8   7       67.67       77.23     11.79 o 
  -1   8   7      186.72      168.04     56.51 o 
   0   8   7        0.39        3.14      4.45 o 
   1   8   7        3.95        0.71      4.03 o 
   2   8   7        1.09        2.48      4.18 o 
   3   8   7       14.33       14.57      2.99 o 
   4   8   7      149.07      155.80     16.62 o 
   5   8   7       49.77       48.60      8.46 o 
   6   8   7       76.37       82.02      7.05 o 
   7   8   7        0.00        3.85      3.21 o 
   8   8   7       40.52       65.37     11.32 o 
   9   8   7       10.18        8.62      6.86 o 
  10   8   7        0.02        0.99      6.24 o 
  -5   9   7        3.78       12.83     13.54 o 
  -4   9   7        3.51        1.95      6.43 o 
  -3   9   7       53.14       74.23     12.17 o 
  -2   9   7       37.52       34.53      8.30 o 
  -1   9   7       11.43        5.25      8.56 o 
   0   9   7       20.96       20.35      6.82 o 
   1   9   7       16.68       23.95      6.65 o 
   2   9   7       26.11       25.54     12.63 o 
   3   9   7        3.07        9.82      6.10 o 
   4   9   7       96.76      111.89     22.54 o 
   5   9   7       60.10       67.49     11.90 o 
   6   9   7       19.99       27.87      5.48 o 
   7   9   7       30.81       34.00      5.38 o 
   8   9   7        0.64        0.00      4.97 o 
   9   9   7        0.96        4.22      7.13 o 
  10   9   7        9.21        8.50      8.20 o 
  -4  10   7        0.03        0.00      6.65 o 
  -3  10   7        8.08        9.83      7.69 o 
  -2  10   7        3.31        2.54      5.26 o 
  -1  10   7       15.40       17.85      6.66 o 
   0  10   7       53.66       39.68      8.84 o 
   1  10   7       64.46       74.49     10.23 o 
   2  10   7      113.50      103.81     12.15 o 
   3  10   7       36.42       50.05      9.09 o 
   4  10   7        0.73        1.04      4.04 o 
   5  10   7        7.60       17.19     14.23 o 
   6  10   7        0.67        5.59      4.07 o 
   7  10   7       44.88       44.14     12.64 o 
   8  10   7       11.62       17.37      7.42 o 
   9  10   7        0.29        9.38     10.61 o 
  -2  11   7        3.76        2.71      6.90 o 
  -1  11   7        2.76        1.99      5.26 o 
   0  11   7        6.91        3.03      5.84 o 
   1  11   7        6.23        7.28      6.22 o 
   2  11   7        0.39        3.22      9.05 o 
   3  11   7        7.42        7.40      6.19 o 
   4  11   7       29.03       37.17      9.54 o 
   5  11   7        9.12        9.01      6.37 o 
   6  11   7       72.00       85.48     17.52 o 
   7  11   7        0.22        2.47     10.42 o 
   8  11   7        7.95        4.69      9.51 o 
   0  12   7        0.71        4.91      7.69 o 
   1  12   7        2.45        5.71      7.57 o 
   2  12   7        0.50        0.00      6.79 o 
   3  12   7       16.64       16.52     10.94 o 
   4  12   7       13.97        5.43      6.58 o 
   5  12   7        1.80        0.00      6.26 o 
   6  12   7       24.78       12.30      7.59 o 
  -4 -11   8        0.04       12.21      7.47 o 
  -3 -11   8        0.00        0.00      7.82 o 
  -2 -11   8        0.81        0.00      8.50 o 
  -1 -11   8        8.97       12.92     22.20 o 
   0 -11   8        9.09       12.18      9.25 o 
   1 -11   8        1.62        9.18     10.16 o 
  -6 -10   8       18.14       23.31     11.46 o 
  -5 -10   8        0.02        8.79      6.70 o 
  -4 -10   8       12.51        5.94      7.08 o 
  -3 -10   8       14.38        3.70      6.64 o 
  -2 -10   8        0.40        0.45      4.96 o 
  -1 -10   8        6.40        3.19      6.35 o 
   0 -10   8       40.58       60.45     15.40 o 
   1 -10   8       17.96       11.61      7.45 o 
   2 -10   8        8.29       12.14      7.96 o 
   3 -10   8        8.29        7.68      8.60 o 
  -7  -9   8        0.02       27.09     20.64 o 
  -6  -9   8       23.33        8.82      6.94 o 
  -5  -9   8        3.23        5.50      4.68 o 
  -4  -9   8       37.40       46.15      9.54 o 
  -3  -9   8       73.36       92.13     12.21 o 
  -2  -9   8        1.87        7.17      6.56 o 
  -1  -9   8        0.29        8.74     11.17 o 
   0  -9   8        0.04        5.71      5.49 o 
   1  -9   8       31.67       23.88      8.98 o 
   2  -9   8       21.35       21.45      8.30 o 
   3  -9   8       10.79       14.56     15.07 o 
   4  -9   8        0.01        0.00      6.28 o 
   5  -9   8        0.59        4.64      7.07 o 
  -8  -8   8        6.35        5.68      6.54 o 
  -7  -8   8        1.84        0.00      5.08 o 
  -6  -8   8        9.83        6.81      4.58 o 
  -5  -8   8        3.62        5.14      5.23 o 
  -4  -8   8       68.40       68.10      8.70 o 
  -3  -8   8       10.30       17.04      9.65 o 
  -2  -8   8      132.01      137.56     17.49 o 
  -1  -8   8       36.41       69.63     18.53 o 
   0  -8   8        4.17        5.24      6.84 o 
   1  -8   8       67.19       75.79     11.64 o 
   2  -8   8       10.60        0.00      4.48 o 
   3  -8   8      120.94       94.65     18.08 o 
   4  -8   8       15.38       24.64     17.55 o 
   5  -8   8        2.80        0.00      8.14 o 
   6  -8   8       45.12       45.72     14.78 o 
  -9  -7   8        1.61        0.00      4.62 o 
  -8  -7   8        9.01        1.80      5.49 o 
  -7  -7   8       37.42       32.50      8.38 o 
  -6  -7   8        0.91        1.18      4.16 o 
  -5  -7   8       45.35       43.04      8.09 o 
  -4  -7   8       13.78       39.98      9.75 o 
  -3  -7   8      145.61      143.77      8.51 o 
  -2  -7   8       91.32       53.66     13.43 o 
  -1  -7   8      433.04      454.86     25.61 o 
   0  -7   8        2.77        0.00      5.27 o 
   1  -7   8        0.18        0.00      5.89 o 
   2  -7   8        0.53        0.00      4.76 o 
   3  -7   8       37.24       52.10     11.72 o 
   4  -7   8       48.93       49.74     11.08 o 
   5  -7   8       64.48       78.62     13.78 o 
   6  -7   8       15.79       12.58      8.89 o 
   7  -7   8       10.70       46.68     14.20 o 
  -9  -6   8        2.77        3.54      6.95 o 
  -8  -6   8        4.46        8.89      6.99 o 
  -7  -6   8        0.60       11.32      9.64 o 
  -6  -6   8        0.11        3.27      3.31 o 
  -5  -6   8       49.83       44.56      8.55 o 
  -4  -6   8       23.05       29.65      6.16 o 
  -3  -6   8       88.41       87.69      6.58 o 
  -2  -6   8      279.48      285.46     18.00 o 
  -1  -6   8       56.26       54.62      4.29 o 
   0  -6   8       25.21       41.97     10.58 o 
   1  -6   8       38.64       50.49      7.98 o 
   2  -6   8        1.46        2.10     12.01 o 
   3  -6   8       20.23       19.53      8.07 o 
   4  -6   8        9.12       12.05      6.33 o 
   5  -6   8       20.78        8.56     11.62 o 
   6  -6   8       43.55       47.77     10.01 o 
   7  -6   8       11.65       15.72      8.51 o 
   8  -6   8        1.09        0.00      8.97 o 
 -10  -5   8        4.21        0.00      9.12 o 
  -9  -5   8        3.35       14.18      7.67 o 
  -8  -5   8        8.35        6.46      5.88 o 
  -7  -5   8       19.74       11.20      5.86 o 
  -6  -5   8       23.65       34.46      7.24 o 
  -5  -5   8      147.09      169.41      8.67 o 
  -4  -5   8      110.49      112.60      7.34 o 
  -3  -5   8       79.79       70.36      6.96 o 
  -2  -5   8        0.08        0.00      2.97 o 
  -1  -5   8      366.97      370.40      9.77 o 
   0  -5   8      225.54      217.17     12.44 o 
   1  -5   8      122.28      160.74     17.89 o 
   2  -5   8        9.40        7.24      4.65 o 
   3  -5   8      118.59      122.14     11.72 o 
   4  -5   8        6.24        1.67      5.35 o 
   5  -5   8      129.93      136.87     14.02 o 
   6  -5   8       56.64       25.83     14.04 o 
   7  -5   8        4.89        5.93      7.85 o 
   8  -5   8        8.26       11.73      7.52 o 
   9  -5   8        0.14        0.00      6.93 o 
 -10  -4   8       13.96       19.47     11.95 o 
  -9  -4   8       38.92       41.58      8.92 o 
  -8  -4   8       12.10       11.05     15.82 o 
  -7  -4   8       34.88       30.01      7.29 o 
  -6  -4   8        0.09        0.00      3.20 o 
  -5  -4   8        2.72        8.66      4.00 o 
  -4  -4   8       10.24       19.84      4.26 o 
  -3  -4   8        7.39       21.62     10.54 o 
  -2  -4   8      193.72      200.40     12.42 o 
  -1  -4   8      207.58      181.78      9.18 o 
   0  -4   8      199.24      182.75      9.75 o 
   1  -4   8       95.77      113.85      7.82 o 
   2  -4   8       20.16       15.00      4.58 o 
   3  -4   8        2.75       10.16      4.76 o 
   4  -4   8       15.32       28.71      4.68 o 
   5  -4   8       32.93       37.58      4.33 o 
   6  -4   8       47.09       47.16      6.09 o 
   7  -4   8       50.38       51.73      6.64 o 
   8  -4   8       18.99       21.57      6.60 o 
   9  -4   8        0.12        5.70      8.17 o 
 -10  -3   8       11.29        7.06      7.49 o 
  -9  -3   8       78.76       83.25     12.19 o 
  -8  -3   8        0.19        0.00      7.03 o 
  -7  -3   8      122.73      116.34     12.26 o 
  -6  -3   8        8.73       22.70      5.72 o 
  -5  -3   8      114.74      114.72      6.56 o 
  -4  -3   8       61.67       53.73      4.51 o 
  -3  -3   8      158.78      171.42      7.06 o 
  -2  -3   8     1443.02     1489.70     53.35 o 
  -1  -3   8        0.46        1.42      1.93 o 
   0  -3   8     1025.64      980.64     58.40 o 
   1  -3   8       84.73      101.96      7.33 o 
   2  -3   8      319.09      288.10     13.26 o 
   3  -3   8      284.36      344.03     15.69 o 
   4  -3   8       22.53       18.40      3.77 o 
   5  -3   8        1.60        5.29      3.96 o 
   6  -3   8       28.99       29.09      5.39 o 
   7  -3   8        1.72        0.00      3.55 o 
   8  -3   8       13.30       14.18      5.01 o 
   9  -3   8        0.01        3.32      6.17 o 
  10  -3   8        1.52        0.00     10.03 o 
 -10  -2   8        5.09        5.06      6.80 o 
  -9  -2   8        0.35        0.00      6.93 o 
  -8  -2   8        2.84       13.73      5.61 o 
  -7  -2   8      113.03      106.23     20.91 o 
  -6  -2   8       43.97       50.06      4.78 o 
  -5  -2   8       93.81      121.32      7.97 o 
  -4  -2   8        0.81        2.82      2.32 o 
  -3  -2   8      367.55      389.95     11.56 o 
  -2  -2   8       31.71       21.95      2.69 o 
  -1  -2   8       85.52       84.57      9.63 o 
   0  -2   8      532.18      484.10     14.23 o 
   1  -2   8       24.16       25.54      4.00 o 
   2  -2   8        1.24        4.28      3.12 o 
   3  -2   8      664.25      626.71     12.69 o 
   4  -2   8        2.21        2.47      4.39 o 
   5  -2   8       42.63       46.75      5.22 o 
   6  -2   8      116.34       96.48     13.11 o 
   7  -2   8        0.51        3.03      4.57 o 
   8  -2   8      166.93      154.09     11.30 o 
   9  -2   8       63.36       69.84     14.04 o 
  10  -2   8       10.59        6.18      7.10 o 
 -10  -1   8        2.01        0.00      6.73 o 
  -9  -1   8       31.44       38.67      9.65 o 
  -8  -1   8       67.37       90.26     12.02 o 
  -7  -1   8        4.43        5.89      8.40 o 
  -6  -1   8        3.25        5.07      2.90 o 
  -5  -1   8      226.85      235.47     12.85 o 
  -4  -1   8      250.78      245.11      8.91 o 
  -3  -1   8        6.58        7.33      2.86 o 
  -2  -1   8       40.92       46.21      3.75 o 
  -1  -1   8     1125.10      975.38     45.79 o 
   0  -1   8      137.98      118.02      3.59 o 
   1  -1   8      214.35      227.53      9.01 o 
   2  -1   8      660.68      853.59     14.84 o 
   3  -1   8      287.43      310.14     13.29 o 
   4  -1   8      251.06      270.91     15.43 o 
   5  -1   8      103.20      112.92      5.93 o 
   6  -1   8      726.46      694.51     23.51 o 
   7  -1   8       50.35       53.45      7.96 o 
   8  -1   8      444.24      473.21     27.39 o 
   9  -1   8      119.59      107.85      9.93 o 
  10  -1   8        0.06        1.65      6.04 o 
 -10   0   8       21.36       10.30      7.68 o 
  -9   0   8       47.19       64.74     12.80 o 
  -8   0   8       12.38       11.78      6.71 o 
  -7   0   8       13.36       19.72      3.49 o 
  -6   0   8        0.12        1.44      2.33 o 
  -5   0   8        3.61        3.99      2.53 o 
  -4   0   8     1857.81     1954.36     44.57 o 
  -3   0   8        3.78        2.73      3.61 o 
  -2   0   8      704.50      735.02     16.58 o 
  -1   0   8       58.81       51.73      4.53 o 
   0   0   8      309.27      322.40      8.32 o 
   1   0   8      192.65      158.49     11.32 o 
   2   0   8      374.87      396.92      9.06 o 
   3   0   8      187.70      222.85      6.61 o 
   4   0   8        1.57        8.77      3.20 o 
   5   0   8      176.18      178.62      8.65 o 
   6   0   8       15.92       15.87      4.06 o 
   7   0   8       17.66       30.81     12.37 o 
   8   0   8        7.81       11.31      6.73 o 
   9   0   8        4.06       17.83      7.71 o 
  10   0   8       29.86       15.55      8.56 o 
  11   0   8        0.89       10.87     13.54 o 
  -9   1   8       74.12       88.72     11.94 o 
  -8   1   8        0.90        0.00      5.32 o 
  -7   1   8       24.57       32.09      6.93 o 
  -6   1   8      127.23      133.17      7.77 o 
  -5   1   8       47.95       43.74      4.19 o 
  -4   1   8      177.48      166.62      7.33 o 
  -3   1   8      624.16      690.62     26.78 o 
  -2   1   8       31.60       28.63      3.58 o 
  -1   1   8       89.73      120.59      4.63 o 
   0   1   8        8.58        3.46      1.66 o 
   1   1   8     1560.85     1592.63     42.94 o 
   2   1   8       76.96      104.61      6.08 o 
   3   1   8     2165.26     2175.38     41.42 o 
   4   1   8      487.85      522.16     23.58 o 
   5   1   8       30.20       47.66      4.38 o 
   6   1   8       56.87       58.91      5.26 o 
   7   1   8      193.53      165.24     10.72 o 
   8   1   8        0.50        3.62      3.58 o 
   9   1   8       49.79       60.27     17.78 o 
  10   1   8        2.27        4.40      7.72 o 
  11   1   8        0.42        0.00      5.86 o 
  -9   2   8       49.72       53.36     13.16 o 
  -8   2   8        4.82        6.15      6.20 o 
  -7   2   8       13.84       18.87      6.33 o 
  -6   2   8       24.57       32.37      4.88 o 
  -5   2   8      146.90      147.47      9.89 o 
  -4   2   8      103.01       84.59      7.87 o 
  -3   2   8      138.89      162.08      5.81 o 
  -2   2   8      653.54      646.27     20.89 o 
  -1   2   8      128.95      132.87      6.77 o 
   0   2   8      592.87      546.16     16.43 o 
   1   2   8       20.70       20.83      3.08 o 
   2   2   8        0.00        3.93      1.85 o 
   3   2   8      318.57      335.56      9.57 o 
   4   2   8      266.61      279.61      9.50 o 
   5   2   8      256.45      234.84      8.97 o 
   6   2   8       23.41       31.19      4.88 o 
   7   2   8      103.31       83.50     10.79 o 
   8   2   8        2.59        0.00      2.29 o 
   9   2   8       44.05       62.42     17.65 o 
  10   2   8       15.32       10.25      6.87 o 
  11   2   8        1.47       14.89     10.13 o 
  -9   3   8        0.01        0.00     10.48 o 
  -8   3   8       47.59       63.48     12.70 o 
  -7   3   8        1.00        0.86      3.08 o 
  -6   3   8        6.55        8.13      3.57 o 
  -5   3   8      147.40      140.51      7.60 o 
  -4   3   8      286.08      282.49     10.13 o 
  -3   3   8       41.57       41.52      3.08 o 
  -2   3   8       71.71       84.91      4.71 o 
  -1   3   8     1091.67     1110.13     31.55 o 
   0   3   8      727.14      711.30     67.96 o 
   1   3   8      570.96      562.60     17.71 o 
   2   3   8      748.34      835.27     18.44 o 
   3   3   8     1216.71     1285.66     46.36 o 
   4   3   8      907.39      911.20     22.28 o 
   5   3   8      398.59      421.92     12.80 o 
   6   3   8      825.61      876.02     52.04 o 
   7   3   8        1.61        0.00      2.64 o 
   8   3   8       20.78       20.86      5.66 o 
   9   3   8       24.78       21.22      8.29 o 
  10   3   8       12.01       16.91     13.48 o 
  11   3   8       26.96       14.16      9.49 o 
  -8   4   8        0.55        0.00      9.96 o 
  -7   4   8        1.37        0.04      3.89 o 
  -6   4   8        8.38        3.07      3.08 o 
  -5   4   8        3.19        0.00      2.33 o 
  -4   4   8       48.35       56.16      4.59 o 
  -3   4   8       20.97       17.82      2.97 o 
  -2   4   8        1.12        1.08      0.86 o 
  -1   4   8      509.71      516.01     25.75 o 
   0   4   8     1052.61     1123.12     34.89 o 
   1   4   8     2691.17     2770.95     45.37 o 
   2   4   8      732.78      727.48     45.16 o 
   3   4   8      759.70      824.07     19.01 o 
   4   4   8        6.77       20.31      4.13 o 
   5   4   8        1.02        0.00      2.18 o 
   6   4   8      224.15      230.36      9.32 o 
   7   4   8      260.41      256.89     17.93 o 
   8   4   8      207.24      205.42     20.27 o 
   9   4   8        0.38       11.62     11.00 o 
  10   4   8        2.26        4.10      8.04 o 
  11   4   8        6.21       24.54     21.26 o 
  -7   5   8        0.37        0.00      5.40 o 
  -6   5   8       26.15        9.31      6.40 o 
  -5   5   8       27.45       19.18      8.66 o 
  -4   5   8       22.73       33.57      6.29 o 
  -3   5   8       41.97       42.01      6.65 o 
  -2   5   8       34.19       39.05     10.68 o 
  -1   5   8      145.65      124.45     15.15 o 
   0   5   8       31.32       30.12      4.64 o 
   1   5   8       53.60       52.38     15.18 o 
   2   5   8       16.53       31.21      3.56 o 
   3   5   8       82.16       88.77      8.71 o 
   4   5   8       76.48       76.61      4.77 o 
   5   5   8        0.34        2.75      2.54 o 
   6   5   8      642.90      647.51     20.71 o 
   7   5   8        0.52        8.47      4.80 o 
   8   5   8      220.40      237.22     29.69 o 
   9   5   8       45.54       72.20     11.47 o 
  10   5   8        3.55        0.00      7.52 o 
  11   5   8       10.58        7.65      7.30 o 
  -7   6   8        1.29       10.80      7.21 o 
  -6   6   8       17.64        9.91      6.37 o 
  -5   6   8        1.81        5.19      5.26 o 
  -4   6   8       47.08       44.16      7.80 o 
  -3   6   8        0.40        5.84     12.31 o 
  -2   6   8       37.84       38.86      7.24 o 
  -1   6   8        4.82        2.23      3.36 o 
   0   6   8      120.11      125.85      8.81 o 
   1   6   8        0.90        2.92      5.44 o 
   2   6   8      231.98      197.07      5.65 o 
   3   6   8      221.05      237.49     12.39 o 
   4   6   8       32.43       31.08      3.94 o 
   5   6   8       26.68       42.71      6.37 o 
   6   6   8        8.54        8.51      4.26 o 
   7   6   8        1.02        4.44      4.02 o 
   8   6   8       52.20       63.76      9.97 o 
   9   6   8        8.14        7.75      6.69 o 
  10   6   8        2.83       28.37     23.80 o 
  11   6   8       14.10        0.91      6.18 o 
  -6   7   8        5.41        5.91      7.15 o 
  -5   7   8        0.95        0.00      6.59 o 
  -4   7   8       30.17       31.66      8.60 o 
  -3   7   8        9.91       18.58      6.83 o 
  -2   7   8       10.85       26.56      6.51 o 
  -1   7   8       31.96       35.68      7.68 o 
   0   7   8       54.06       47.62      7.93 o 
   1   7   8       59.84       66.09     15.60 o 
   2   7   8       58.48       60.95      7.48 o 
   3   7   8       40.33       30.98      3.35 o 
   4   7   8       39.01       44.93      4.67 o 
   5   7   8       37.36       46.97      5.43 o 
   6   7   8       30.22       33.64      6.27 o 
   7   7   8        6.24        2.18      3.46 o 
   8   7   8      451.31      461.08     27.20 o 
   9   7   8       66.60       68.77     11.48 o 
  10   7   8       27.76       27.73     10.33 o 
  11   7   8        9.19        1.98      7.10 o 
  -6   8   8        0.54        1.29      6.11 o 
  -5   8   8        0.03        5.49      6.65 o 
  -4   8   8        3.30        0.00      6.01 o 
  -3   8   8        9.26       15.54      7.48 o 
  -2   8   8       19.98       26.82      7.05 o 
  -1   8   8       44.69       64.06     14.39 o 
   0   8   8      114.17      129.07     10.75 o 
   1   8   8       45.70       55.54      7.56 o 
   2   8   8       91.47       82.77      8.55 o 
   3   8   8       89.87      105.56     30.94 o 
   4   8   8      554.95      559.57     32.98 o 
   5   8   8      152.09      131.88      9.40 o 
   6   8   8        7.62       12.02      4.14 o 
   7   8   8       35.41       36.47      6.49 o 
   8   8   8        2.09       24.67     14.91 o 
   9   8   8        4.53        0.79      5.57 o 
  10   8   8       10.40        3.35      6.84 o 
  -5   9   8        0.60        1.17      5.44 o 
  -4   9   8       41.80       26.52      9.93 o 
  -3   9   8       26.81       30.43     19.44 o 
  -2   9   8       30.15       33.26     11.23 o 
  -1   9   8       15.88       34.33      8.01 o 
   0   9   8       24.80       57.82     13.45 o 
   1   9   8       78.27       75.81      9.07 o 
   2   9   8       13.67        0.00     11.46 o 
   3   9   8        1.81        0.00      4.32 o 
   4   9   8       67.27       70.45      9.01 o 
   5   9   8       23.20       21.08      4.16 o 
   6   9   8       67.34       64.03      6.79 o 
   7   9   8       23.55       23.69      6.12 o 
   8   9   8        2.90        0.00      6.22 o 
   9   9   8        5.03        8.32      9.80 o 
  -3  10   8        0.45        4.36      7.04 o 
  -2  10   8        3.93       22.46      8.00 o 
  -1  10   8        2.01       13.80     12.11 o 
   0  10   8        2.65       12.36      6.42 o 
   1  10   8       12.93       11.96      6.41 o 
   2  10   8       56.21       65.29     10.74 o 
   3  10   8       70.84       60.19     10.81 o 
   4  10   8        2.99        0.00      5.38 o 
   5  10   8        1.16        0.31      4.10 o 
   6  10   8       43.99       31.28      9.96 o 
   7  10   8        6.37        9.69      5.07 o 
   8  10   8        1.66        0.00      5.20 o 
   9  10   8       13.15       14.78      8.33 o 
  -2  11   8        1.76        7.62      6.74 o 
  -1  11   8       12.71        9.83     11.20 o 
   0  11   8        6.87        0.00      4.86 o 
   1  11   8        0.01        0.00      6.48 o 
   2  11   8       18.02       33.28     27.51 o 
   3  11   8        0.66        2.39      5.19 o 
   4  11   8        2.01        5.06      6.37 o 
   5  11   8       12.37        5.58      6.35 o 
   6  11   8        0.15        3.89      8.30 o 
   7  11   8        0.07        7.68      9.90 o 
   1  12   8       21.92       17.14      9.80 o 
   2  12   8       30.99       35.00     23.70 o 
   3  12   8        1.54        6.58      9.96 o 
   4  12   8        0.01        8.70      7.12 o 
   5  12   8       28.60        3.75      6.91 o 
  -3 -11   9        0.20        0.00      9.06 o 
  -2 -11   9        6.34       13.04     11.33 o 
  -1 -11   9       27.72       48.59     11.28 o 
   0 -11   9        0.03        7.82      8.17 o 
  -6 -10   9       32.18       48.91     14.46 o 
  -5 -10   9        0.11        1.22      5.63 o 
  -4 -10   9       11.68        2.75      6.20 o 
  -3 -10   9       10.36       52.90     10.61 o 
  -2 -10   9        2.88       17.24      8.22 o 
  -1 -10   9        1.45        0.56      5.59 o 
   0 -10   9        7.67        0.91      6.38 o 
   1 -10   9        2.93        0.00      9.73 o 
   2 -10   9        1.46        3.96      7.38 o 
   3 -10   9        4.94        9.05      9.51 o 
  -6  -9   9       18.45       25.92     11.46 o 
  -5  -9   9        2.34        7.98      8.20 o 
  -4  -9   9       25.08       41.13      9.03 o 
  -3  -9   9       21.13       36.17      9.67 o 
  -2  -9   9       10.39        7.26     12.54 o 
  -1  -9   9       70.27       95.02     13.99 o 
   0  -9   9        0.32        0.00      4.11 o 
   1  -9   9        1.64        2.02      6.19 o 
   2  -9   9        1.75        0.00      5.28 o 
   3  -9   9       88.90       74.24     15.67 o 
   4  -9   9       29.52       45.47     20.77 o 
  -8  -8   9        3.36       13.87      7.78 o 
  -7  -8   9       18.97        7.23      6.37 o 
  -6  -8   9        3.91        2.32      5.46 o 
  -5  -8   9        5.85        4.78      4.46 o 
  -4  -8   9       14.88       13.44      6.50 o 
  -3  -8   9        5.36        0.00      9.54 o 
  -2  -8   9        0.84        4.57      5.07 o 
  -1  -8   9       18.06       12.11     12.67 o 
   0  -8   9      248.85      265.35     21.58 o 
   1  -8   9       95.81       92.23     13.95 o 
   2  -8   9       75.01       67.24     12.62 o 
   3  -8   9       10.03        8.79      6.45 o 
   4  -8   9        8.39       16.37      7.62 o 
   5  -8   9        0.13        7.22      9.01 o 
   6  -8   9       15.12       27.60     11.84 o 
  -8  -7   9       10.80       25.75      8.38 o 
  -7  -7   9        9.40        6.72      5.91 o 
  -6  -7   9       18.07       11.30      6.62 o 
  -5  -7   9        0.96       12.99      4.43 o 
  -4  -7   9       66.08       60.48      9.53 o 
  -3  -7   9       31.36       35.27     12.21 o 
  -2  -7   9       22.29       51.16     21.29 o 
  -1  -7   9        1.35       13.28      7.36 o 
   0  -7   9       62.74       84.81     10.37 o 
   1  -7   9      331.92      329.64     23.50 o 
   2  -7   9       94.11       93.35     11.21 o 
   3  -7   9       12.42       13.62      6.30 o 
   4  -7   9        0.26        0.60      6.32 o 
   5  -7   9       39.31       53.34     26.38 o 
   6  -7   9       65.59       84.35     15.96 o 
   7  -7   9        0.75        0.00      9.90 o 
  -9  -6   9        2.81        2.45      8.63 o 
  -8  -6   9        3.96        0.00      7.98 o 
  -7  -6   9        7.04        6.53      6.19 o 
  -6  -6   9       19.78       36.38      8.48 o 
  -5  -6   9       10.40       12.37      4.26 o 
  -4  -6   9      166.26      153.17      9.62 o 
  -3  -6   9      714.40      673.88     39.00 o 
  -2  -6   9        4.40        0.00      6.84 o 
  -1  -6   9        0.52       16.06     19.21 o 
   0  -6   9       14.95       30.45      7.50 o 
   1  -6   9      404.39      389.39     21.27 o 
   2  -6   9        5.06       16.69     12.27 o 
   3  -6   9       38.73       51.62      8.75 o 
   4  -6   9        3.12        0.00      6.12 o 
   5  -6   9        4.73        0.00      5.59 o 
   6  -6   9        1.36        0.00     18.04 o 
   7  -6   9        0.34       14.53      8.74 o 
   8  -6   9       16.05       68.87     39.27 o 
  -9  -5   9        0.29        0.00     12.34 o 
  -8  -5   9        2.22        5.29      5.66 o 
  -7  -5   9        3.06        0.00      6.17 o 
  -6  -5   9        6.55        1.28      3.83 o 
  -5  -5   9       91.83       99.80      7.38 o 
  -4  -5   9        5.81        6.67      3.56 o 
  -3  -5   9      140.54      134.17      6.84 o 
  -2  -5   9      909.15      875.27     21.93 o 
  -1  -5   9       32.25       40.28     12.15 o 
   0  -5   9       16.25       29.31      6.97 o 
   1  -5   9      128.81      128.28     10.00 o 
   2  -5   9      347.21      354.36     20.54 o 
   3  -5   9      297.74      280.39     22.31 o 
   4  -5   9       19.07       30.20     16.83 o 
   5  -5   9        9.98       20.46      7.26 o 
   6  -5   9        1.79        8.30     14.06 o 
   7  -5   9       50.11       88.66     27.35 o 
   8  -5   9        7.42       14.58      8.48 o 
  -9  -4   9        0.00        6.41      7.26 o 
  -8  -4   9        3.30        3.88      5.54 o 
  -7  -4   9       14.75        6.50      6.03 o 
  -6  -4   9      126.63      114.22      8.39 o 
  -5  -4   9        7.80        6.66      6.15 o 
  -4  -4   9      219.09      242.09     10.86 o 
  -3  -4   9       62.18       71.44      5.34 o 
  -2  -4   9       91.15       93.17      8.80 o 
  -1  -4   9       73.78       60.36     11.16 o 
   0  -4   9       31.00       52.04      6.50 o 
   1  -4   9       97.79       55.32      6.17 o 
   2  -4   9        1.10       12.69      5.35 o 
   3  -4   9      185.93      178.32     19.98 o 
   4  -4   9      461.29      409.70     23.54 o 
   5  -4   9       98.01       86.79     11.13 o 
   6  -4   9        0.17        0.00      7.39 o 
   7  -4   9        2.19        0.00      7.42 o 
   8  -4   9        0.02        0.00      7.96 o 
   9  -4   9       12.10       14.16      9.54 o 
 -10  -3   9        4.13        2.07      6.57 o 
  -9  -3   9       44.64       60.34     12.06 o 
  -8  -3   9        0.35        6.06      5.63 o 
  -7  -3   9        0.59        1.19      8.76 o 
  -6  -3   9       62.47       55.18      5.50 o 
  -5  -3   9        4.10        0.00      2.85 o 
  -4  -3   9       30.39       29.16      3.77 o 
  -3  -3   9       25.29       28.14      3.48 o 
  -2  -3   9      131.69      120.82      8.84 o 
  -1  -3   9      133.04      150.94      5.13 o 
   0  -3   9      247.86      264.77     12.33 o 
   1  -3   9      297.07      304.01     14.22 o 
   2  -3   9      136.10      147.26     10.96 o 
   3  -3   9      220.43      215.10     13.60 o 
   4  -3   9      806.09      734.14     23.47 o 
   5  -3   9      924.01      845.45     26.74 o 
   6  -3   9      329.80      333.34     14.14 o 
   7  -3   9       24.59       40.37     14.27 o 
   8  -3   9       14.94        9.88      5.25 o 
   9  -3   9       21.38       36.44      9.62 o 
 -10  -2   9        1.35        0.00      6.60 o 
  -9  -2   9       37.63       45.09     14.65 o 
  -8  -2   9        1.67        2.12      5.45 o 
  -7  -2   9       28.58       29.99     10.48 o 
  -6  -2   9       22.42       22.30      3.95 o 
  -5  -2   9       18.00       18.09      6.57 o 
  -4  -2   9       35.35       29.71      3.77 o 
  -3  -2   9       84.00       91.37      9.00 o 
  -2  -2   9      795.62      790.10     18.43 o 
  -1  -2   9        0.23        0.00      3.62 o 
   0  -2   9       34.69       44.92      5.28 o 
   1  -2   9       30.02       23.09      4.51 o 
   2  -2   9      218.65      193.48     26.77 o 
   3  -2   9      206.94      213.54     10.56 o 
   4  -2   9       11.10       20.27      4.05 o 
   5  -2   9       86.50       89.71      5.69 o 
   6  -2   9       45.93       52.13      5.37 o 
   7  -2   9       73.72       79.18      7.18 o 
   8  -2   9        1.57        0.00      3.56 o 
   9  -2   9        9.99       23.15     12.92 o 
  10  -2   9        1.57        0.00     14.13 o 
 -10  -1   9        0.01        0.25      5.36 o 
  -9  -1   9        1.40       17.64     16.38 o 
  -8  -1   9       82.99      103.18     13.19 o 
  -7  -1   9      112.59      109.52      9.89 o 
  -6  -1   9      182.14      171.28      8.62 o 
  -5  -1   9      109.38      107.82      7.88 o 
  -4  -1   9      120.07      105.90      6.13 o 
  -3  -1   9      297.64      314.93     10.55 o 
  -2  -1   9        0.29        2.37      2.97 o 
  -1  -1   9        9.99       12.58      3.72 o 
   0  -1   9      177.64      197.12      9.16 o 
   1  -1   9     2602.54     3023.78     63.10 o 
   2  -1   9      128.18      113.13      5.14 o 
   3  -1   9       46.83       60.35      3.13 o 
   4  -1   9       63.93       64.05      7.76 o 
   5  -1   9      520.90      529.44     18.33 o 
   6  -1   9      155.95      154.23      8.34 o 
   7  -1   9      673.84      641.86     23.32 o 
   8  -1   9        6.16        7.58      4.73 o 
   9  -1   9       16.09       17.30      5.98 o 
  10  -1   9        9.91       13.84      7.57 o 
  -9   0   9        1.05        1.57      5.68 o 
  -8   0   9       27.71       23.31     12.63 o 
  -7   0   9       61.30       68.24      6.53 o 
  -6   0   9       56.44       66.72      7.52 o 
  -5   0   9        4.87        6.00      6.08 o 
  -4   0   9        4.31       10.45      4.37 o 
  -3   0   9      144.72      141.60      6.62 o 
  -2   0   9        0.01        0.00      2.99 o 
  -1   0   9      184.49      216.75      7.66 o 
   0   0   9      226.97      240.30      8.41 o 
   1   0   9       74.16       65.06      3.40 o 
   2   0   9      195.32      206.40      6.34 o 
   3   0   9      240.35      231.60      9.69 o 
   4   0   9        0.13        0.00      3.85 o 
   5   0   9       27.60       34.46      4.03 o 
   6   0   9        1.96        7.69      3.46 o 
   7   0   9       41.90       37.97     11.61 o 
   8   0   9      453.08      409.12     18.87 o 
   9   0   9        0.56        0.58      4.71 o 
  10   0   9       25.22        9.46      7.34 o 
  11   0   9        2.99        0.00      8.78 o 
  -9   1   9        9.56        6.37      8.40 o 
  -8   1   9       50.01       54.18     16.02 o 
  -7   1   9       36.97       46.80     10.37 o 
  -6   1   9        2.73        0.00      2.67 o 
  -5   1   9        8.21        5.12      3.01 o 
  -4   1   9      431.63      462.61     14.84 o 
  -3   1   9      351.68      378.95     16.50 o 
  -2   1   9       43.85       41.62      5.25 o 
  -1   1   9        1.14        2.33      3.13 o 
   0   1   9       69.73       60.82      4.59 o 
   1   1   9      195.83      185.67      6.11 o 
   2   1   9     1147.34     1196.91     24.77 o 
   3   1   9      125.59      133.37      5.55 o 
   4   1   9      110.14      128.97      5.90 o 
   5   1   9      285.72      307.08     11.95 o 
   6   1   9      874.68      911.31     27.67 o 
   7   1   9      230.36      229.42     11.74 o 
   8   1   9      682.44      703.01     32.46 o 
   9   1   9      235.66      217.53     18.46 o 
  10   1   9       60.54       72.41     12.96 o 
  11   1   9       14.64       15.17      8.77 o 
  -9   2   9       24.72       17.08      8.36 o 
  -8   2   9        0.30        0.00     10.81 o 
  -7   2   9       25.45       26.89      5.43 o 
  -6   2   9        3.20        0.61      5.95 o 
  -5   2   9      120.20      114.59      8.90 o 
  -4   2   9        4.68        6.45      3.36 o 
  -3   2   9       89.01       88.43      6.45 o 
  -2   2   9       91.73       88.15      7.40 o 
  -1   2   9        2.40        0.34      1.88 o 
   0   2   9      130.08      151.90      8.88 o 
   1   2   9     1045.28     1170.87     24.07 o 
   2   2   9      137.95      182.62      6.77 o 
   3   2   9      111.09      106.89      8.57 o 
   4   2   9       90.69       98.13      5.20 o 
   5   2   9       40.26       46.67      6.74 o 
   6   2   9      219.50      187.85     12.99 o 
   7   2   9        0.99        0.00      2.88 o 
   8   2   9        8.23       15.53     12.06 o 
   9   2   9       23.49       38.56     17.75 o 
  10   2   9       34.12       37.62      9.04 o 
  11   2   9       11.17        8.12      7.67 o 
  -9   3   9        4.44        0.00     13.61 o 
  -8   3   9       13.97       48.71     18.23 o 
  -7   3   9       11.13        7.11      3.87 o 
  -6   3   9        5.42        0.00      2.97 o 
  -5   3   9       12.21        6.57      3.22 o 
  -4   3   9       66.90       61.40      4.22 o 
  -3   3   9      142.97      140.52      6.13 o 
  -2   3   9       24.48       28.04      2.48 o 
  -1   3   9      113.84      108.57     10.31 o 
   0   3   9      471.02      488.92     19.66 o 
   1   3   9      560.45      567.53     27.70 o 
   2   3   9      302.72      347.36     23.23 o 
   3   3   9       65.44       86.49      9.10 o 
   4   3   9      102.28      113.91      7.18 o 
   5   3   9       15.52       11.04      3.42 o 
   6   3   9      104.62       85.20     13.86 o 
   7   3   9       11.68       12.55      4.58 o 
   8   3   9       94.58      102.63     12.57 o 
   9   3   9        8.53       42.25      9.96 o 
  10   3   9       57.30       66.62     11.78 o 
  11   3   9       66.10       81.81     13.61 o 
  -8   4   9        1.61        0.00     13.15 o 
  -7   4   9       18.65        8.77      6.56 o 
  -6   4   9       59.25       65.88      9.16 o 
  -5   4   9      265.06      247.08     10.87 o 
  -4   4   9      257.29      248.90     14.38 o 
  -3   4   9       51.00       45.35     10.40 o 
  -2   4   9        0.00        0.00      6.71 o 
  -1   4   9       93.96      113.13      8.31 o 
   0   4   9      134.79      161.51      9.64 o 
   1   4   9      126.30      129.46      4.67 o 
   2   4   9      554.69      533.77     19.81 o 
   3   4   9      126.71      124.51      5.58 o 
   4   4   9        0.90        9.49      3.05 o 
   5   4   9        7.75        3.52      4.57 o 
   6   4   9        4.50        8.00      4.00 o 
   7   4   9       16.29       11.70      5.96 o 
   8   4   9       13.34        2.36      4.11 o 
   9   4   9        0.45        2.66     16.28 o 
  10   4   9        1.55        4.92      6.64 o 
  11   4   9        0.31        3.82      7.37 o 
  -8   5   9        6.05        9.51     10.09 o 
  -7   5   9        0.26        4.51      6.21 o 
  -6   5   9       44.18       46.58     23.22 o 
  -5   5   9      174.51      146.24     12.26 o 
  -4   5   9        0.44        0.00      4.62 o 
  -3   5   9       51.78       49.79      7.64 o 
  -2   5   9      107.16      107.11     14.04 o 
  -1   5   9      131.99      120.16      9.44 o 
   0   5   9      271.40      280.45     15.26 o 
   1   5   9      111.54      108.90      7.76 o 
   2   5   9       73.85       70.16      3.81 o 
   3   5   9      152.73      156.96      8.86 o 
   4   5   9       93.55       99.76      8.18 o 
   5   5   9        6.35        3.52      2.98 o 
   6   5   9      280.12      274.01     15.12 o 
   7   5   9       10.71        8.22      3.97 o 
   8   5   9       96.75      116.93     28.96 o 
   9   5   9        1.04        2.42      7.55 o 
  10   5   9        0.38        0.00      7.00 o 
  11   5   9        5.52        1.75      6.64 o 
  -7   6   9        8.09        0.45      7.13 o 
  -6   6   9        3.97        0.00      5.50 o 
  -5   6   9        0.98        0.00      4.79 o 
  -4   6   9        0.24        0.00      5.01 o 
  -3   6   9      100.75      137.16     17.95 o 
  -2   6   9        5.68        6.15      6.58 o 
  -1   6   9      257.24      272.86     15.82 o 
   0   6   9      295.92      320.97     17.61 o 
   1   6   9        0.15        3.07     11.66 o 
   2   6   9       87.41      112.51     25.34 o 
   3   6   9        2.65        7.32      4.17 o 
   4   6   9        0.44        0.00      2.65 o 
   5   6   9        7.84       18.56      7.55 o 
   6   6   9       30.41       40.28      5.06 o 
   7   6   9        8.61        0.90      2.84 o 
   8   6   9      135.46      134.52     26.65 o 
   9   6   9        7.13       12.72      8.24 o 
  10   6   9        1.13        1.57      6.53 o 
  11   6   9        9.81       14.75      9.33 o 
  -6   7   9        0.25        2.15      5.30 o 
  -5   7   9        0.11        2.98      6.45 o 
  -4   7   9        0.86        7.69      5.37 o 
  -3   7   9       24.12       42.82      8.71 o 
  -2   7   9        2.11        4.23     11.36 o 
  -1   7   9        5.12       25.73     11.88 o 
   0   7   9       94.45       82.48     10.00 o 
   1   7   9      163.23      132.95     13.23 o 
   2   7   9       28.80       33.65      6.42 o 
   3   7   9        0.32        0.16      3.28 o 
   4   7   9       39.70       38.74      4.19 o 
   5   7   9      147.21      155.47      8.62 o 
   6   7   9        9.45       11.28      5.00 o 
   7   7   9       17.33       18.82      4.49 o 
   8   7   9        1.80       12.56      9.60 o 
   9   7   9       15.01       17.80      9.17 o 
  10   7   9        0.11        1.94     16.44 o 
  -5   8   9        9.22        6.61      6.72 o 
  -4   8   9        0.44        0.00      6.97 o 
  -3   8   9        4.58        9.10      5.78 o 
  -2   8   9        9.63        2.54      5.20 o 
  -1   8   9        2.11        3.52      4.99 o 
   0   8   9      106.39       94.02     10.64 o 
   1   8   9      122.02      102.99     10.12 o 
   2   8   9       90.43       80.52     11.37 o 
   3   8   9       21.75       34.04      7.30 o 
   4   8   9       13.02       13.91     12.63 o 
   5   8   9       98.17       89.75      9.20 o 
   6   8   9        0.81        0.00      3.55 o 
   7   8   9       40.73       40.78      5.71 o 
   8   8   9        1.02        1.31     12.86 o 
   9   8   9       18.70       13.87      8.04 o 
  10   8   9        1.49        5.16      7.66 o 
  -4   9   9       15.94       19.95      7.76 o 
  -3   9   9        2.56        8.99     12.57 o 
  -2   9   9        0.64        1.45      5.98 o 
  -1   9   9       14.51       22.35      8.53 o 
   0   9   9        0.00        0.00      5.30 o 
   1   9   9        1.57        7.08      5.54 o 
   2   9   9       70.97       68.18     13.81 o 
   3   9   9       17.48       16.13      6.39 o 
   4   9   9        1.78        0.00      7.52 o 
   5   9   9        0.08        0.00      9.08 o 
   6   9   9       14.63       18.79      9.23 o 
   7   9   9      158.88      160.53     13.97 o 
   8   9   9       35.63       38.30      9.67 o 
   9   9   9        1.07        0.00      6.47 o 
  -3  10   9       11.48       20.59     13.19 o 
  -2  10   9        1.99        3.32      6.00 o 
  -1  10   9        4.77        7.80      6.36 o 
   0  10   9        5.86        5.71     11.30 o 
   1  10   9       13.10       15.38     15.07 o 
   2  10   9       90.47       97.95     11.29 o 
   3  10   9      246.89      249.15     17.74 o 
   4  10   9       39.82       60.10     10.22 o 
   5  10   9        1.15        0.00      5.08 o 
   6  10   9       18.62       12.60      8.69 o 
   7  10   9        8.84       13.74      6.91 o 
   8  10   9        1.85        0.00      9.83 o 
  -1  11   9        0.42        1.47      6.51 o 
   0  11   9        5.04        0.00      7.62 o 
   1  11   9        6.32        0.00      6.48 o 
   2  11   9        0.06        0.00      6.35 o 
   3  11   9        0.50        4.08      5.85 o 
   4  11   9        9.52       19.44     11.92 o 
   5  11   9       14.06       17.59      8.08 o 
   6  11   9        7.48       11.55      7.71 o 
   7  11   9        1.26        2.41      8.33 o 
   2  12   9        0.20        0.00      8.73 o 
   3  12   9       29.89       24.05      9.32 o 
   4  12   9        3.65        3.78      7.34 o 
   5  12   9       14.98       12.19      8.54 o 
  -5 -10  10       40.19       71.63     13.60 o 
  -4 -10  10       11.33        1.62      6.63 o 
  -3 -10  10        1.10       16.41      9.32 o 
  -2 -10  10        6.54       16.41     10.16 o 
  -1 -10  10       59.14       72.12     13.79 o 
   0 -10  10        0.07        0.00      7.59 o 
   1 -10  10        4.70        1.97      6.43 o 
   2 -10  10       23.59       13.90      8.37 o 
  -6  -9  10       34.04       42.07     13.35 o 
  -5  -9  10        0.31        2.20     10.87 o 
  -4  -9  10        1.78        4.46      7.08 o 
  -3  -9  10       22.21       31.64     14.23 o 
  -2  -9  10       44.10       35.23     10.50 o 
  -1  -9  10       14.13        8.02     11.49 o 
   0  -9  10        0.01        4.57      6.36 o 
   1  -9  10       16.59        5.70      7.52 o 
   2  -9  10       17.17       12.52      7.89 o 
   3  -9  10       29.76       20.36      9.20 o 
   4  -9  10       97.16      113.80     15.13 o 
  -7  -8  10       23.93        4.82      9.38 o 
  -6  -8  10        2.63        9.64      8.60 o 
  -5  -8  10       14.30       22.06      8.42 o 
  -4  -8  10       24.51       35.93      9.44 o 
  -3  -8  10       11.80       12.10      6.04 o 
  -2  -8  10        8.31        9.50      5.90 o 
  -1  -8  10      146.12      140.72     16.32 o 
   0  -8  10        0.04        0.00      6.39 o 
   1  -8  10       69.49       75.47     25.27 o 
   2  -8  10        1.64        5.93      7.53 o 
   3  -8  10        8.50        9.63     10.78 o 
   4  -8  10        6.16       14.02      7.40 o 
   5  -8  10        0.80        6.46     15.27 o 
  -8  -7  10        2.10       17.46      7.75 o 
  -7  -7  10        1.12        4.79      5.71 o 
  -6  -7  10        2.11        0.00      3.60 o 
  -5  -7  10        0.35        0.00      4.26 o 
  -4  -7  10        5.34        6.81      5.09 o 
  -3  -7  10        2.36        7.74      5.64 o 
  -2  -7  10        3.17        8.49      6.35 o 
  -1  -7  10        3.24        6.20      9.34 o 
   0  -7  10       24.29       25.43      7.32 o 
   1  -7  10       11.31       16.23      9.77 o 
   2  -7  10       83.41       69.76     10.98 o 
   3  -7  10       11.62       12.42      6.35 o 
   4  -7  10        0.81        8.79      9.57 o 
   5  -7  10        3.31        0.00      8.20 o 
   6  -7  10        0.12        9.88      9.16 o 
  -8  -6  10        3.67        9.81      8.19 o 
  -7  -6  10       39.77       52.51      9.37 o 
  -6  -6  10       21.60       15.12      4.75 o 
  -5  -6  10       26.81       30.11     12.50 o 
  -4  -6  10        1.11        0.00      4.51 o 
  -3  -6  10        4.86        7.03      5.82 o 
  -2  -6  10     1052.14     1049.25     44.69 o 
  -1  -6  10      121.61      133.13     37.60 o 
   0  -6  10      543.63      493.67     25.43 o 
   1  -6  10       18.72       13.30      6.71 o 
   2  -6  10      183.36      177.90     18.25 o 
   3  -6  10       41.20       37.37     17.39 o 
   4  -6  10        2.20        1.18      5.11 o 
   5  -6  10       82.54       84.08     13.17 o 
   6  -6  10        0.56        7.65      8.37 o 
   7  -6  10       16.11       17.69      9.35 o 
  -9  -5  10       11.99       18.69      9.48 o 
  -8  -5  10        1.17        9.87      7.09 o 
  -7  -5  10       12.65       17.61      7.51 o 
  -6  -5  10        6.26        3.48      3.43 o 
  -5  -5  10       53.21       36.78      5.36 o 
  -4  -5  10       57.88       46.48      5.19 o 
  -3  -5  10      175.90      148.14      7.70 o 
  -2  -5  10      153.42      157.50      9.96 o 
  -1  -5  10      101.47      103.08      9.82 o 
   0  -5  10       15.49       19.02     11.59 o 
   1  -5  10        7.57        0.00      4.02 o 
   2  -5  10        4.27       91.77     49.52 o 
   3  -5  10        4.62        2.64      4.66 o 
   4  -5  10        7.18        8.96      5.90 o 
   5  -5  10        8.55        9.60     11.07 o 
   6  -5  10        1.54        0.00      6.63 o 
   7  -5  10        3.70       11.81      9.37 o 
   8  -5  10        0.04        0.07      5.94 o 
  -9  -4  10        0.29        7.03      7.81 o 
  -8  -4  10        0.04        4.40      5.57 o 
  -7  -4  10        0.20        9.67      6.58 o 
  -6  -4  10       24.43       24.16      4.51 o 
  -5  -4  10      297.52      279.90     12.80 o 
  -4  -4  10       17.75       18.74      4.03 o 
  -3  -4  10        9.65       19.73      8.80 o 
  -2  -4  10       93.06       89.61      4.57 o 
  -1  -4  10        7.44        8.98      4.67 o 
   0  -4  10        0.12        4.96      8.33 o 
   1  -4  10       74.07       72.48     14.92 o 
   2  -4  10        2.71        7.37      4.96 o 
   3  -4  10      167.34      160.46     13.85 o 
   4  -4  10       32.75       48.58      8.25 o 
   5  -4  10      105.62      112.87     19.32 o 
   6  -4  10        0.15        0.00      6.21 o 
   7  -4  10       32.05       34.59     23.74 o 
   8  -4  10        3.67        9.46      8.75 o 
   9  -4  10       61.07       61.27     14.84 o 
  -9  -3  10       16.88       46.26     10.13 o 
  -8  -3  10       47.20       74.28     27.06 o 
  -7  -3  10       26.17       26.59      7.06 o 
  -6  -3  10        6.41        7.46      3.59 o 
  -5  -3  10       64.49       64.59      9.07 o 
  -4  -3  10      144.77      143.67      8.04 o 
  -3  -3  10       85.29       84.24      5.30 o 
  -2  -3  10       75.39       77.40      7.26 o 
  -1  -3  10      206.27      198.21     12.90 o 
   0  -3  10       29.41       37.44      5.25 o 
   1  -3  10       17.83       25.63      4.73 o 
   2  -3  10        7.67       18.97     10.58 o 
   3  -3  10      125.55      148.90     12.17 o 
   4  -3  10       76.48       81.76     19.45 o 
   5  -3  10        5.37       10.79      6.32 o 
   6  -3  10      132.08      135.50     16.07 o 
   7  -3  10        1.59        0.00      6.11 o 
   8  -3  10       12.41       19.04      9.55 o 
   9  -3  10       31.34       53.91     12.18 o 
  -9  -2  10       18.22        9.71      7.06 o 
  -8  -2  10        4.56        3.12      6.03 o 
  -7  -2  10       10.22       14.50      6.52 o 
  -6  -2  10        8.41        5.85      3.76 o 
  -5  -2  10       21.17       31.43      4.85 o 
  -4  -2  10        0.02        5.20      3.61 o 
  -3  -2  10      112.04      105.62      7.76 o 
  -2  -2  10        3.18        8.08      5.89 o 
  -1  -2  10       52.85       54.33      3.02 o 
   0  -2  10       54.26       44.63      7.69 o 
   1  -2  10      357.06      366.33     15.85 o 
   2  -2  10       17.76       24.97      5.63 o 
   3  -2  10       19.57       19.98      4.69 o 
   4  -2  10        0.00        1.98      1.85 o 
   5  -2  10      184.01      183.39      7.86 o 
   6  -2  10      378.95      360.48     14.77 o 
   7  -2  10       13.79       17.30      4.21 o 
   8  -2  10       19.13       23.16      8.22 o 
   9  -2  10        8.05       16.33      6.32 o 
  10  -2  10       10.82        0.00      8.73 o 
  -9  -1  10        5.00       10.79      6.69 o 
  -8  -1  10        3.74        7.90      9.44 o 
  -7  -1  10       57.73       76.25     12.04 o 
  -6  -1  10       78.96       85.21      6.86 o 
  -5  -1  10      154.83      149.19      8.78 o 
  -4  -1  10       78.11       90.10      7.19 o 
  -3  -1  10      165.53      199.98      8.64 o 
  -2  -1  10        0.05        4.30      3.23 o 
  -1  -1  10       11.45       18.87      5.35 o 
   0  -1  10       51.88       54.06      2.72 o 
   1  -1  10      501.65      559.77     13.58 o 
   2  -1  10      373.26      431.69     16.30 o 
   3  -1  10        2.88        4.87      1.73 o 
   4  -1  10       11.22       12.72      2.30 o 
   5  -1  10       13.01        8.91      2.73 o 
   6  -1  10       51.42       61.48      5.79 o 
   7  -1  10      173.22      160.16     10.04 o 
   8  -1  10       82.56       84.03      8.94 o 
   9  -1  10       47.43       44.81      7.94 o 
  10  -1  10       10.23        5.57      7.75 o 
  -9   0  10       14.17       12.65      8.54 o 
  -8   0  10       33.63       36.11     10.97 o 
  -7   0  10       23.15       27.10     10.09 o 
  -6   0  10        2.91        8.95      8.99 o 
  -5   0  10        3.47        4.21      4.72 o 
  -4   0  10      128.71      139.53      7.48 o 
  -3   0  10       68.21       72.57      5.35 o 
  -2   0  10       31.90       38.56      3.41 o 
  -1   0  10       11.02        9.09      3.28 o 
   0   0  10       77.63       78.14      3.90 o 
   1   0  10        0.17       11.51      1.96 o 
   2   0  10       12.73       15.36      2.16 o 
   3   0  10      179.55      188.00      7.26 o 
   4   0  10       45.13       47.99      6.21 o 
   5   0  10        5.06        8.76      3.18 o 
   6   0  10        8.93        3.45      3.10 o 
   7   0  10      387.43      374.96     15.61 o 
   8   0  10        4.61        7.28      4.69 o 
   9   0  10        0.13        0.00      5.10 o 
  10   0  10        8.68        4.55      7.21 o 
  -9   1  10        5.35        2.98      6.94 o 
  -8   1  10       57.30       51.11      9.71 o 
  -7   1  10      186.99      192.35     11.18 o 
  -6   1  10        8.76        9.76      5.48 o 
  -5   1  10       28.00       34.71      4.99 o 
  -4   1  10        9.52       13.59      5.28 o 
  -3   1  10      287.68      296.29     10.52 o 
  -2   1  10       45.04       33.53      5.20 o 
  -1   1  10        8.57       13.10      3.81 o 
   0   1  10      105.62      115.52      6.83 o 
   1   1  10      257.33      263.96      8.27 o 
   2   1  10     1086.15     1008.48     22.96 o 
   3   1  10       28.51       37.39      3.59 o 
   4   1  10        7.73        1.30      2.20 o 
   5   1  10      240.41      234.06      9.96 o 
   6   1  10      106.81      100.70      7.83 o 
   7   1  10      150.79      151.02      9.59 o 
   8   1  10        1.10        5.90      3.89 o 
   9   1  10        1.45       14.53      6.66 o 
  10   1  10        0.91        3.81      9.47 o 
  11   1  10        2.28        3.21      7.97 o 
  -9   2  10        7.52       12.05     11.92 o 
  -8   2  10        0.21        0.98      5.05 o 
  -7   2  10        0.45        3.18      3.73 o 
  -6   2  10       88.17      100.27      7.51 o 
  -5   2  10       20.66       22.95      7.80 o 
  -4   2  10        1.64        0.41      2.57 o 
  -3   2  10        0.29        0.50      2.01 o 
  -2   2  10       94.48      103.08     11.21 o 
  -1   2  10        3.23        0.00      2.02 o 
   0   2  10       75.14       70.32      3.91 o 
   1   2  10        1.06        4.08      3.55 o 
   2   2  10       36.74       39.28      3.76 o 
   3   2  10       50.24       60.40      4.71 o 
   4   2  10       23.25       31.11      4.02 o 
   5   2  10       29.40       24.59      4.97 o 
   6   2  10      128.92      132.45      8.75 o 
   7   2  10      282.07      277.46     12.99 o 
   8   2  10       45.05       49.88      6.52 o 
   9   2  10       14.10       38.90     13.61 o 
  10   2  10       19.98       39.59     10.18 o 
  11   2  10       13.69       34.00     25.79 o 
  -8   3  10        2.87        1.50      7.68 o 
  -7   3  10        2.97        1.63      3.46 o 
  -6   3  10        4.79       14.00      4.36 o 
  -5   3  10      259.68      238.42     14.29 o 
  -4   3  10      157.94      167.56      7.05 o 
  -3   3  10        4.03        6.07      2.97 o 
  -2   3  10       45.48       48.22      3.32 o 
  -1   3  10       17.17       15.62      2.84 o 
   0   3  10      170.11      159.94      5.47 o 
   1   3  10       26.17       23.46      4.08 o 
   2   3  10      458.74      448.54     18.22 o 
   3   3  10       89.29      105.60     15.84 o 
   4   3  10       68.19       86.01      6.10 o 
   5   3  10       56.58       60.47      5.21 o 
   6   3  10       43.65       34.74      4.63 o 
   7   3  10       24.58       27.94      9.15 o 
   8   3  10        7.75        9.44      4.04 o 
   9   3  10        1.56        2.60      6.12 o 
  10   3  10        0.06       15.78     24.78 o 
  11   3  10        7.49       13.86      9.55 o 
  -8   4  10        1.67       18.56     11.59 o 
  -7   4  10       18.87       13.43     10.45 o 
  -6   4  10       13.67       15.08      6.42 o 
  -5   4  10        0.12       13.50      5.78 o 
  -4   4  10       64.25       62.14      9.23 o 
  -3   4  10       39.18       41.46      9.74 o 
  -2   4  10        0.05        5.16      4.26 o 
  -1   4  10        0.56        1.29      3.53 o 
   0   4  10      645.31      528.05     60.52 o 
   1   4  10        0.15        3.46      2.47 o 
   2   4  10      541.63      526.71     19.58 o 
   3   4  10       47.64       54.49      6.87 o 
   4   4  10      153.84      135.25      7.14 o 
   5   4  10        5.51        9.35      3.44 o 
   6   4  10        7.38        6.89      4.73 o 
   7   4  10       33.01       29.21      4.21 o 
   8   4  10       27.20       30.08      4.64 o 
   9   4  10        1.03        6.69      6.67 o 
  10   4  10        0.07        4.56      6.38 o 
  11   4  10        3.31        9.22      9.02 o 
  -7   5  10        0.01        0.00      6.54 o 
  -6   5  10        7.94       15.14      8.79 o 
  -5   5  10        8.31        7.51      5.66 o 
  -4   5  10      129.59      137.98     13.39 o 
  -3   5  10       92.61       88.07     10.49 o 
  -2   5  10       34.29       48.28      8.08 o 
  -1   5  10      413.56      412.35     20.07 o 
   0   5  10        9.33        6.05      4.38 o 
   1   5  10       60.39       67.60      6.82 o 
   2   5  10        4.33        8.29      3.48 o 
   3   5  10        0.16        0.00      2.07 o 
   4   5  10      103.82      107.38      6.88 o 
   5   5  10       84.82       93.23      9.37 o 
   6   5  10        2.46        7.14      4.10 o 
   7   5  10       25.63       31.04      5.07 o 
   8   5  10        9.66       13.96      7.38 o 
   9   5  10        0.00        6.87     13.32 o 
  10   5  10        8.64        5.09     11.98 o 
  11   5  10       17.00        0.00      6.18 o 
  -7   6  10        3.61        1.26      6.08 o 
  -6   6  10       22.48        9.30      7.00 o 
  -5   6  10       11.18       15.93      7.08 o 
  -4   6  10        0.28        0.95      5.63 o 
  -3   6  10       10.95       19.41      6.60 o 
  -2   6  10        5.37        9.77      5.77 o 
  -1   6  10      194.45      161.40     18.12 o 
   0   6  10      190.67      230.29     14.38 o 
   1   6  10      424.08      405.18     20.53 o 
   2   6  10        5.50        7.48      7.52 o 
   3   6  10        0.18        2.28      2.23 o 
   4   6  10        0.01        4.79      2.63 o 
   5   6  10       98.66       96.23      6.55 o 
   6   6  10       31.42       29.38      7.06 o 
   7   6  10       37.18       44.26      5.70 o 
   8   6  10        5.80        0.00      3.42 o 
   9   6  10       28.49       27.95      8.68 o 
  10   6  10        1.51        0.00      7.68 o 
  11   6  10        0.01        0.00      8.83 o 
  -6   7  10       22.77       21.53      9.99 o 
  -5   7  10        0.21        9.61      7.16 o 
  -4   7  10        8.50        2.26      6.03 o 
  -3   7  10        1.00        0.00      4.11 o 
  -2   7  10       24.79       26.42      6.46 o 
  -1   7  10        8.47       12.66      7.81 o 
   0   7  10      165.79      168.95     13.78 o 
   1   7  10      122.02      142.14     11.68 o 
   2   7  10        0.77        6.56      5.14 o 
   3   7  10      116.71      122.95     11.31 o 
   4   7  10        0.02        2.30      5.22 o 
   5   7  10        0.15        4.40      4.84 o 
   6   7  10       27.73       38.62      5.65 o 
   7   7  10        9.70        8.45      6.54 o 
   8   7  10       25.16       20.43      6.82 o 
   9   7  10        1.44        3.67      7.13 o 
  10   7  10        0.01        0.00      6.63 o 
  -5   8  10        2.08        4.37      7.16 o 
  -4   8  10       28.28       17.97     17.55 o 
  -3   8  10        0.00        9.75      7.08 o 
  -2   8  10        2.81       29.70     24.09 o 
  -1   8  10        0.06       20.38     10.09 o 
   0   8  10       37.84       68.62     14.33 o 
   1   8  10      240.07      228.78     18.35 o 
   2   8  10        0.00        8.77      5.44 o 
   3   8  10       58.04       74.18     13.32 o 
   4   8  10       15.18       18.37      7.03 o 
   5   8  10        0.77       10.52      4.04 o 
   6   8  10       37.57       32.32      8.45 o 
   7   8  10       22.24       20.66      5.33 o 
   8   8  10        0.01        0.00      5.04 o 
   9   8  10        1.01        0.00      8.79 o 
  10   8  10        0.33        3.18      7.95 o 
  -4   9  10        4.80        8.33      6.92 o 
  -3   9  10        4.63        0.00     10.26 o 
  -2   9  10        0.80        3.85     12.96 o 
  -1   9  10        0.11        2.62      4.94 o 
   0   9  10        4.44        5.02      6.30 o 
   1   9  10       12.49        7.20      6.37 o 
   2   9  10       14.26       28.57      8.08 o 
   3   9  10       25.47       39.83      9.18 o 
   4   9  10       31.71       28.69     10.75 o 
   5   9  10       42.01       54.30     11.56 o 
   6   9  10        5.41        2.54      5.37 o 
   7   9  10       29.67       22.29      5.84 o 
   8   9  10       58.23       69.38     11.61 o 
   9   9  10       32.86       52.36     11.41 o 
  -3  10  10        5.90       34.24     21.23 o 
  -2  10  10        6.82       13.84      7.93 o 
  -1  10  10        3.66       13.42     14.91 o 
   0  10  10        1.94        0.00      6.15 o 
   1  10  10       33.03       43.12     14.75 o 
   2  10  10      100.48      113.25     16.68 o 
   3  10  10        7.81       17.42      7.49 o 
   4  10  10       19.97       26.52      8.26 o 
   5  10  10        5.82        4.29      6.48 o 
   6  10  10        1.03        0.00      4.76 o 
   7  10  10        1.04        3.16      5.92 o 
   8  10  10        1.57       19.66     14.39 o 
  -1  11  10        1.90       15.58      8.23 o 
   0  11  10        0.09        0.00     10.61 o 
   1  11  10       10.03       19.10     17.61 o 
   2  11  10       21.02       11.76      7.52 o 
   3  11  10        0.20       10.33      9.70 o 
   4  11  10       28.05       57.39     10.93 o 
   5  11  10        0.23        2.26      8.66 o 
   6  11  10       16.81       12.29      7.48 o 
   7  11  10       16.73       10.22     11.01 o 
   3  12  10        0.34        0.00      6.56 o 
  -4 -10  11       10.38       21.59     11.17 o 
  -3 -10  11        5.20        0.00      6.33 o 
  -2 -10  11       32.10       29.53     28.04 o 
  -1 -10  11        0.03        0.00      6.46 o 
   0 -10  11        9.95        3.44      6.34 o 
   1 -10  11        2.28        0.00      7.83 o 
  -6  -9  11        0.59       50.79     17.32 o 
  -5  -9  11        9.83       15.70     11.49 o 
  -4  -9  11        9.21       23.40      8.99 o 
  -3  -9  11        5.45        6.92      7.06 o 
  -2  -9  11       39.67       21.79     10.07 o 
  -1  -9  11        9.80        4.37      8.33 o 
   0  -9  11        4.90        0.00      8.74 o 
   1  -9  11       12.20       12.47      8.82 o 
   2  -9  11       21.06       37.96     16.83 o 
   3  -9  11       12.75       14.83      9.06 o 
  -7  -8  11        1.00        0.00      7.81 o 
  -6  -8  11        8.63       49.23     16.80 o 
  -5  -8  11        1.82        0.26      8.30 o 
  -4  -8  11       56.55       35.52      9.17 o 
  -3  -8  11       80.39       82.02     12.99 o 
  -2  -8  11        5.48        5.29      6.05 o 
  -1  -8  11       36.78       52.32     16.48 o 
   0  -8  11      167.08      151.06     15.92 o 
   1  -8  11       17.78       11.87      7.10 o 
   2  -8  11       16.40        7.02      8.76 o 
   3  -8  11       50.41       47.46     11.53 o 
   4  -8  11       36.45       45.77     10.24 o 
   5  -8  11       12.78        3.72      8.90 o 
  -7  -7  11       33.27        6.94      8.30 o 
  -6  -7  11       23.10       14.76      7.30 o 
  -5  -7  11       16.61       20.17      5.08 o 
  -4  -7  11        9.83        9.08      5.66 o 
  -3  -7  11        0.03        0.00      5.27 o 
  -2  -7  11        1.22        1.78      5.55 o 
  -1  -7  11       32.50       48.21     10.65 o 
   0  -7  11      111.29      166.32     17.53 o 
   1  -7  11        0.11       10.57      9.67 o 
   2  -7  11        1.34        3.82      7.72 o 
   3  -7  11       41.76       29.98      9.05 o 
   4  -7  11       25.96       37.13     19.70 o 
   5  -7  11       20.84       25.50     11.51 o 
   6  -7  11        2.61        8.08      8.12 o 
  -8  -6  11       16.71       19.67      9.46 o 
  -7  -6  11        0.20        0.00      5.24 o 
  -6  -6  11       44.00       34.84     11.48 o 
  -5  -6  11        7.19        8.20      4.46 o 
  -4  -6  11        0.21        0.94      3.67 o 
  -3  -6  11       25.55       40.09      7.66 o 
  -2  -6  11      121.46      110.74     14.14 o 
  -1  -6  11       38.10       48.86      8.14 o 
   0  -6  11       49.16       43.32     13.84 o 
   1  -6  11       89.22       93.35     12.90 o 
   2  -6  11      158.45      131.78     27.83 o 
   3  -6  11      104.78       87.43     11.62 o 
   4  -6  11        0.04        1.23      9.02 o 
   5  -6  11        5.86        0.00      5.65 o 
   6  -6  11       46.26       32.47     10.69 o 
   7  -6  11        4.18       11.66      9.54 o 
  -8  -5  11        7.37        6.05     15.73 o 
  -7  -5  11        1.20        6.44      6.27 o 
  -6  -5  11        0.27        0.00      4.07 o 
  -5  -5  11       42.46       38.77      5.54 o 
  -4  -5  11       42.68       34.87      5.19 o 
  -3  -5  11       86.04       92.61     12.48 o 
  -2  -5  11       65.15       58.58      7.81 o 
  -1  -5  11       90.85       99.11     10.35 o 
   0  -5  11       39.09       44.70      7.59 o 
   1  -5  11       48.62       62.33      8.40 o 
   2  -5  11      418.54      435.03     35.50 o 
   3  -5  11       16.45       34.80      9.51 o 
   4  -5  11        1.14        0.00      8.99 o 
   5  -5  11       57.82       80.25     11.96 o 
   6  -5  11        1.19        4.75      6.17 o 
   7  -5  11       13.10       16.25     10.68 o 
   8  -5  11       20.35       36.04     20.71 o 
  -9  -4  11        4.22        0.00      6.17 o 
  -8  -4  11        3.18        4.38     11.62 o 
  -7  -4  11        0.01        3.77      5.11 o 
  -6  -4  11        0.28        2.09      3.52 o 
  -5  -4  11      118.19      121.91      8.48 o 
  -4  -4  11        2.49        0.00      3.36 o 
  -3  -4  11       72.29       71.94      5.37 o 
  -2  -4  11      147.39      125.54     14.56 o 
  -1  -4  11      531.44      527.64     23.72 o 
   0  -4  11      291.36      321.59     17.27 o 
   1  -4  11       44.01       50.00      7.29 o 
   2  -4  11       37.63       39.50     16.87 o 
   3  -4  11      137.18      144.77     13.38 o 
   4  -4  11      323.25      308.67     19.37 o 
   5  -4  11       46.29       52.91      9.26 o 
   6  -4  11       37.76       34.31     12.41 o 
   7  -4  11        3.74        3.43      8.89 o 
   8  -4  11        0.30        7.69     10.68 o 
  -9  -3  11        8.65       17.44      9.43 o 
  -8  -3  11        6.39       13.04      6.81 o 
  -7  -3  11        1.44        0.48      5.73 o 
  -6  -3  11      115.84      106.12      9.49 o 
  -5  -3  11       47.98       43.61      5.99 o 
  -4  -3  11       31.47       30.78      4.80 o 
  -3  -3  11      137.05      135.45     11.05 o 
  -2  -3  11       19.50       25.77      5.04 o 
  -1  -3  11       54.19       66.03      6.43 o 
   0  -3  11       72.61       82.09      7.62 o 
   1  -3  11       27.46       45.56      6.46 o 
   2  -3  11        9.13        9.15      5.33 o 
   3  -3  11       30.54       32.80      6.47 o 
   4  -3  11      286.48      262.00     18.02 o 
   5  -3  11        5.93        0.00      5.57 o 
   6  -3  11       20.23       19.09      6.98 o 
   7  -3  11        4.19        3.70      7.29 o 
   8  -3  11       20.17       44.28     11.79 o 
   9  -3  11        3.24        0.00      7.78 o 
  -9  -2  11       18.70        3.27     16.38 o 
  -8  -2  11       11.60        4.99      6.09 o 
  -7  -2  11       60.98       62.00     10.30 o 
  -6  -2  11       78.35       95.91     13.03 o 
  -5  -2  11       74.70       76.71      9.58 o 
  -4  -2  11       21.32       28.35      8.25 o 
  -3  -2  11        3.41        0.00      3.45 o 
  -2  -2  11       12.12        9.81      4.52 o 
  -1  -2  11      109.70      114.77      4.74 o 
   0  -2  11       46.58       54.96      7.27 o 
   1  -2  11       35.43       46.16     10.00 o 
   2  -2  11       44.68       56.28     18.34 o 
   3  -2  11       18.99       18.51      6.03 o 
   4  -2  11       17.45       31.29      6.48 o 
   5  -2  11      107.78       99.14     11.02 o 
   6  -2  11      736.48      662.54     22.47 o 
   7  -2  11      186.50      176.46     16.23 o 
   8  -2  11       36.64       59.25     11.35 o 
   9  -2  11       10.92       16.38      8.93 o 
  -9  -1  11        0.21        0.00      6.02 o 
  -8  -1  11        4.12        8.27      7.09 o 
  -7  -1  11        9.71       21.51      7.58 o 
  -6  -1  11       45.80       61.99      6.31 o 
  -5  -1  11        6.74        0.00      7.00 o 
  -4  -1  11        5.32       18.32      3.70 o 
  -3  -1  11       52.38       56.41      5.07 o 
  -2  -1  11        0.07        0.86      2.30 o 
  -1  -1  11      136.55      130.48      5.57 o 
   0  -1  11      864.16      821.17     32.43 o 
   1  -1  11        0.00        0.65      1.44 o 
   2  -1  11       42.31       33.20      7.70 o 
   3  -1  11        6.21        6.94      2.19 o 
   4  -1  11       48.72       50.60      3.85 o 
   5  -1  11       10.31       16.72      3.62 o 
   6  -1  11        5.06       18.34      8.17 o 
   7  -1  11      226.88      254.86     36.51 o 
   8  -1  11        1.34       10.10      4.63 o 
   9  -1  11       18.65       17.11      9.75 o 
  10  -1  11        0.28        3.26     10.48 o 
  -9   0  11        0.00        1.99     16.83 o 
  -8   0  11       17.80       35.84      9.00 o 
  -7   0  11       49.91       62.04      8.02 o 
  -6   0  11        0.12        0.00      4.15 o 
  -5   0  11       33.55       36.33      5.14 o 
  -4   0  11       58.33       56.47      6.02 o 
  -3   0  11      478.85      498.71     16.86 o 
  -2   0  11        3.84        7.08      3.00 o 
  -1   0  11       87.72       98.29     10.56 o 
   0   0  11        5.18        5.42      2.18 o 
   1   0  11        4.47        6.82      5.78 o 
   2   0  11       39.58       39.20      3.25 o 
   3   0  11       22.65       19.63      4.52 o 
   4   0  11       46.21       44.61      3.91 o 
   5   0  11      345.95      340.20     13.21 o 
   6   0  11       41.52       37.43      5.31 o 
   7   0  11      396.59      369.28     16.02 o 
   8   0  11      267.20      240.94     14.02 o 
   9   0  11       11.71       21.99      9.00 o 
  10   0  11        1.36       13.92     13.22 o 
  -8   1  11        2.45        6.48      6.42 o 
  -7   1  11       59.14       58.91      7.03 o 
  -6   1  11      116.32      133.74      9.20 o 
  -5   1  11        1.14        5.41      3.79 o 
  -4   1  11       63.43       66.64      5.93 o 
  -3   1  11       71.00       60.93      5.89 o 
  -2   1  11       49.76       54.15      6.16 o 
  -1   1  11       10.79       14.14      8.46 o 
   0   1  11      700.45      711.08     19.75 o 
   1   1  11      366.17      375.53     15.16 o 
   2   1  11      311.45      390.93     11.86 o 
   3   1  11        9.19       12.32      3.07 o 
   4   1  11        0.68        0.68      2.09 o 
   5   1  11      144.19      157.02      9.06 o 
   6   1  11       35.12       56.43     10.81 o 
   7   1  11       14.60       20.89     10.86 o 
   8   1  11      143.32      155.51     10.70 o 
   9   1  11        0.00        0.00      5.61 o 
  10   1  11       17.63       19.29      8.40 o 
  -8   2  11        1.44       14.65     11.46 o 
  -7   2  11        0.01        2.64      3.95 o 
  -6   2  11       61.67       54.94      6.76 o 
  -5   2  11        1.33        0.00      2.82 o 
  -4   2  11       34.00       33.71      4.36 o 
  -3   2  11       63.86       91.34     16.77 o 
  -2   2  11        3.18        2.53      3.88 o 
  -1   2  11        0.89        3.92      1.98 o 
   0   2  11       12.21        5.63      2.22 o 
   1   2  11       82.60       98.92      6.90 o 
   2   2  11       15.08       18.90      3.20 o 
   3   2  11       44.60       51.54      4.34 o 
   4   2  11      141.93      169.46     13.32 o 
   5   2  11       25.15       34.80      5.37 o 
   6   2  11       17.46       19.57      6.49 o 
   7   2  11       13.95        4.80      3.93 o 
   8   2  11        9.88       11.70      4.41 o 
   9   2  11       63.50       56.76     10.40 o 
  10   2  11      103.54       88.65     28.37 o 
  11   2  11       61.77       89.33     15.24 o 
  -8   3  11       14.40        6.64     11.98 o 
  -7   3  11       19.51       35.07      9.93 o 
  -6   3  11       56.21       45.22      5.95 o 
  -5   3  11       48.43       50.34      9.77 o 
  -4   3  11       20.08       26.66      4.34 o 
  -3   3  11       25.33       26.58      3.27 o 
  -2   3  11        7.77       12.14      2.48 o 
  -1   3  11        0.05        0.00      1.74 o 
   0   3  11      168.84      210.88     30.78 o 
   1   3  11      227.98      180.54     25.31 o 
   2   3  11       24.46       13.52      3.48 o 
   3   3  11       59.92       61.67      4.69 o 
   4   3  11        1.47        5.48      2.98 o 
   5   3  11     1137.94     1147.98     32.62 o 
   6   3  11      241.60      191.60     25.06 o 
   7   3  11      212.37      213.53     12.02 o 
   8   3  11        9.81        9.23      5.37 o 
   9   3  11        8.89        6.39      6.60 o 
  10   3  11        0.14        0.00      6.84 o 
  11   3  11        5.58        4.05      8.56 o 
  -7   4  11        1.84        0.00      5.71 o 
  -6   4  11        5.10        7.27      6.30 o 
  -5   4  11        2.69        6.58      5.87 o 
  -4   4  11       38.62       37.71      7.43 o 
  -3   4  11       61.27       77.72     11.59 o 
  -2   4  11       59.39       65.44      7.80 o 
  -1   4  11       59.06       67.77     11.33 o 
   0   4  11       99.73      137.13      9.21 o 
   1   4  11       29.10       31.89      2.80 o 
   2   4  11       73.09       75.50      6.92 o 
   3   4  11       32.32       34.50      4.05 o 
   4   4  11      107.75      115.80      7.13 o 
   5   4  11        8.27        7.64     10.37 o 
   6   4  11      312.21      307.50     13.89 o 
   7   4  11      177.28      126.84     24.45 o 
   8   4  11       37.99       36.02      5.65 o 
   9   4  11        2.08        0.00      7.33 o 
  10   4  11       65.59       67.43     13.33 o 
  11   4  11        5.04        7.07      8.12 o 
  -7   5  11        1.74        2.17      6.84 o 
  -6   5  11       27.05       40.75     10.28 o 
  -5   5  11       56.67       68.18     11.03 o 
  -4   5  11        0.12       16.43     17.68 o 
  -3   5  11        7.43        6.86      5.24 o 
  -2   5  11       18.75       43.29      7.56 o 
  -1   5  11       77.12       72.05      9.55 o 
   0   5  11      207.96      208.48     12.77 o 
   1   5  11      180.55      189.39     12.48 o 
   2   5  11       28.99       29.04      5.11 o 
   3   5  11      127.57      152.37     11.57 o 
   4   5  11        7.26        8.82      3.36 o 
   5   5  11       49.84       70.26      6.61 o 
   6   5  11       10.31       22.54      4.97 o 
   7   5  11      145.44      128.01      9.09 o 
   8   5  11        5.12        0.00      7.55 o 
   9   5  11        8.78       11.37      6.24 o 
  10   5  11        3.43        0.00      7.91 o 
  11   5  11        2.03        1.81      7.81 o 
  -6   6  11       23.19       21.60     12.57 o 
  -5   6  11        3.87        5.42      6.35 o 
  -4   6  11        0.65        0.47      4.72 o 
  -3   6  11        1.57        6.74      8.14 o 
  -2   6  11        0.04        0.00      4.69 o 
  -1   6  11      461.76      462.56     26.29 o 
   0   6  11      114.23      123.17     11.85 o 
   1   6  11      312.49      297.28     17.95 o 
   2   6  11        1.74        6.08      4.60 o 
   3   6  11        3.32       13.66      7.70 o 
   4   6  11        7.11       22.85      8.04 o 
   5   6  11        5.93       13.97      4.87 o 
   6   6  11       57.70       42.45      5.61 o 
   7   6  11       38.42       36.07      5.23 o 
   8   6  11        6.84        8.41      6.83 o 
   9   6  11       11.11        1.39      5.94 o 
  10   6  11        0.82       21.61      8.94 o 
  -5   7  11       27.12       52.08      9.93 o 
  -4   7  11       11.44        0.00      5.58 o 
  -3   7  11        0.11        0.00      8.73 o 
  -2   7  11        0.81        0.00     13.28 o 
  -1   7  11       31.70       38.38      7.57 o 
   0   7  11       25.27       24.79      6.99 o 
   1   7  11      207.81      225.45     16.58 o 
   2   7  11        7.28        6.33      4.86 o 
   3   7  11       21.94       30.83      6.43 o 
   4   7  11        3.00        0.00      2.19 o 
   5   7  11      117.79      130.33     11.46 o 
   6   7  11       26.20       47.38     11.08 o 
   7   7  11       74.90       75.99      7.92 o 
   8   7  11       20.04       13.28      5.13 o 
   9   7  11       22.64       38.79     16.57 o 
  10   7  11       11.89        9.05      8.34 o 
  -5   8  11        1.38        0.00      6.11 o 
  -4   8  11       29.70       20.04     12.18 o 
  -3   8  11        2.49        6.60      6.80 o 
  -2   8  11        5.98        0.00      6.39 o 
  -1   8  11       31.76       33.83      8.68 o 
   0   8  11        1.34        9.06      8.24 o 
   1   8  11       27.46       31.43     13.15 o 
   2   8  11       55.83       60.18      9.17 o 
   3   8  11        9.74        5.11     14.49 o 
   4   8  11        8.84        8.53      5.16 o 
   5   8  11        2.91       12.24      6.90 o 
   6   8  11       15.10       19.03      7.96 o 
   7   8  11       14.44        6.26      4.41 o 
   8   8  11       63.21       72.79     14.00 o 
   9   8  11        0.64        3.38      6.67 o 
  -3   9  11        4.96       22.69     10.39 o 
  -2   9  11        0.02        5.50     10.48 o 
  -1   9  11        0.00        2.37      5.28 o 
   0   9  11       17.66       19.07     17.84 o 
   1   9  11       43.06       60.16     10.31 o 
   2   9  11       40.42       77.11     11.49 o 
   3   9  11        0.07        7.14      9.60 o 
   4   9  11        4.42        4.74      5.04 o 
   5   9  11       57.25       46.27      8.38 o 
   6   9  11       16.92        0.00      5.59 o 
   7   9  11        0.45      139.64     87.45 o 
   8   9  11        1.48        0.00      6.01 o 
   9   9  11        0.10        0.00      8.63 o 
  -2  10  11        5.48        0.00      6.54 o 
  -1  10  11       19.43       24.13      9.78 o 
   0  10  11        4.02       14.90      8.40 o 
   1  10  11        5.62        6.10      7.39 o 
   2  10  11       41.15       39.90      9.90 o 
   3  10  11        1.85        0.00      5.14 o 
   4  10  11       14.20       20.85      7.91 o 
   5  10  11        0.06        0.65      7.29 o 
   6  10  11        9.08        9.09      6.78 o 
   7  10  11        1.40        2.76      5.69 o 
   8  10  11        1.29        0.00     11.33 o 
   0  11  11        1.48       11.19      7.74 o 
   1  11  11        1.49        1.32      5.70 o 
   2  11  11       12.11       30.35      9.25 o 
   3  11  11        4.06        6.58     21.06 o 
   4  11  11        8.55       24.76     30.34 o 
   5  11  11       12.30        9.46      8.44 o 
   6  11  11        1.49        0.00      7.49 o 
  -2 -10  12        6.36        3.95      7.91 o 
  -1 -10  12        1.65        5.83      8.01 o 
  -5  -9  12        2.61       17.32     11.07 o 
  -4  -9  12        3.64       10.24      7.86 o 
  -3  -9  12       10.06       19.89     18.82 o 
  -2  -9  12        2.96        5.12      7.21 o 
  -1  -9  12        1.98       34.23     27.58 o 
   0  -9  12        6.91        4.80      7.63 o 
   1  -9  12        0.14        3.78      6.97 o 
   2  -9  12        3.54        2.22      6.77 o 
   3  -9  12        7.65        0.00      8.99 o 
  -6  -8  12       10.54        0.00      7.94 o 
  -5  -8  12        0.13        9.74     13.06 o 
  -4  -8  12        5.12       12.03     12.96 o 
  -3  -8  12       33.28       37.17      9.69 o 
  -2  -8  12       65.21       77.41     11.31 o 
  -1  -8  12      171.85      177.59     19.31 o 
   0  -8  12       17.23       25.87      9.37 o 
   1  -8  12       42.26       41.76     11.74 o 
   2  -8  12        6.96        6.36      6.62 o 
   3  -8  12       11.76        0.53      7.33 o 
   4  -8  12        4.36        8.67     16.21 o 
  -7  -7  12        0.01        0.00      7.36 o 
  -6  -7  12       29.26       42.07     13.02 o 
  -5  -7  12        1.50        7.57      6.83 o 
  -4  -7  12       70.69       76.55     12.09 o 
  -3  -7  12       18.87       21.02     14.39 o 
  -2  -7  12        3.59        7.86      5.44 o 
  -1  -7  12       28.63       41.62      8.59 o 
   0  -7  12        0.25       27.39     33.37 o 
   1  -7  12       58.27       82.34     12.58 o 
   2  -7  12        0.00        2.56      6.07 o 
   3  -7  12      152.18      149.82     18.62 o 
   4  -7  12        1.31        6.58      7.39 o 
   5  -7  12        9.92        8.75      8.16 o 
   6  -7  12       38.55       41.62     12.50 o 
  -8  -6  12        1.84        0.00      5.58 o 
  -7  -6  12       22.31       53.14     14.59 o 
  -6  -6  12       35.54       30.66      6.20 o 
  -5  -6  12        1.25        0.00      3.73 o 
  -4  -6  12       44.04       48.85      9.61 o 
  -3  -6  12       63.79       83.85     10.84 o 
  -2  -6  12      308.52      305.75     19.48 o 
  -1  -6  12       47.06       66.41     17.42 o 
   0  -6  12      585.77      618.56     34.44 o 
   1  -6  12       38.09       30.48     10.52 o 
   2  -6  12      360.33      360.36     22.17 o 
   3  -6  12        4.10       10.78      7.96 o 
   4  -6  12        0.19        0.00      6.53 o 
   5  -6  12        3.12        3.77      7.56 o 
   6  -6  12       48.42       55.75     13.55 o 
   7  -6  12       59.45       78.30     16.37 o 
  -8  -5  12       36.46       59.09     12.28 o 
  -7  -5  12        0.03        0.00      6.71 o 
  -6  -5  12        0.15        4.56      3.85 o 
  -5  -5  12        0.20        0.00      3.21 o 
  -4  -5  12        4.45        0.00      4.24 o 
  -3  -5  12       18.15       26.79      6.81 o 
  -2  -5  12       55.34       68.45      8.47 o 
  -1  -5  12      159.82      148.55     12.96 o 
   0  -5  12       13.52        0.46      6.74 o 
   1  -5  12        5.71       11.51      5.59 o 
   2  -5  12      121.26       91.92     11.70 o 
   3  -5  12       11.50        6.36     11.14 o 
   4  -5  12      102.77       87.78     12.29 o 
   5  -5  12        0.09        0.00      5.61 o 
   6  -5  12        3.37       11.63      9.09 o 
   7  -5  12        7.11        0.00      9.55 o 
  -8  -4  12        3.43        6.72     11.53 o 
  -7  -4  12       16.81       33.09     10.09 o 
  -6  -4  12        7.39       15.96      6.33 o 
  -5  -4  12        1.47        0.00      3.01 o 
  -4  -4  12       17.76       13.05      3.92 o 
  -3  -4  12      697.82      609.60     62.15 o 
  -2  -4  12        0.03        5.41     10.71 o 
  -1  -4  12       17.28       30.65      7.09 o 
   0  -4  12       19.18       37.94      7.16 o 
   1  -4  12       23.53       25.08      8.66 o 
   2  -4  12      444.72      471.39     25.06 o 
   3  -4  12      401.99      389.55     23.05 o 
   4  -4  12      295.59      272.10     19.74 o 
   5  -4  12        5.98        0.00     10.78 o 
   6  -4  12       11.27       16.68      8.57 o 
   7  -4  12       22.27       25.72     10.82 o 
   8  -4  12       48.00       48.62     25.66 o 
  -8  -3  12       11.53       17.81      7.62 o 
  -7  -3  12        0.68        6.87      6.06 o 
  -6  -3  12       74.08       67.38      8.13 o 
  -5  -3  12        0.15        1.19      3.26 o 
  -4  -3  12        1.45        1.21      3.27 o 
  -3  -3  12       22.00       25.68      6.58 o 
  -2  -3  12      136.10      124.18     11.30 o 
  -1  -3  12       86.85       74.69      4.48 o 
   0  -3  12      212.33      193.25     13.40 o 
   1  -3  12       76.14       66.27      7.45 o 
   2  -3  12        0.38       12.08      5.49 o 
   3  -3  12        4.85        7.02      5.46 o 
   4  -3  12        4.88        0.00      5.43 o 
   5  -3  12       90.22       96.32     13.43 o 
   6  -3  12      148.04      141.96     40.86 o 
   7  -3  12       36.14       35.94     17.97 o 
   8  -3  12       17.69       12.80     18.33 o 
   9  -3  12        1.38        0.00      8.06 o 
  -8  -2  12       33.27       16.75      8.35 o 
  -7  -2  12        0.86        0.00      6.05 o 
  -6  -2  12       84.53       88.25      8.43 o 
  -5  -2  12       24.63       45.33      6.13 o 
  -4  -2  12       39.94       42.65      7.12 o 
  -3  -2  12       23.28       22.69      4.27 o 
  -2  -2  12      484.67      500.90     15.66 o 
  -1  -2  12        0.01        0.00      1.61 o 
   0  -2  12       13.96       12.07      6.70 o 
   1  -2  12       16.90       32.27     10.91 o 
   2  -2  12      116.21      139.28     17.30 o 
   3  -2  12      112.24      112.90     10.44 o 
   4  -2  12      465.49      483.93     26.37 o 
   5  -2  12      681.55      661.24     46.82 o 
   6  -2  12      231.47      191.96     16.69 o 
   7  -2  12        3.18        1.81      5.64 o 
   8  -2  12        6.80        3.80      7.47 o 
   9  -2  12       11.84        3.97     23.41 o 
  -8  -1  12       20.71       25.66      8.31 o 
  -7  -1  12        2.79        4.37      5.42 o 
  -6  -1  12       60.88       66.70      7.32 o 
  -5  -1  12      133.74      141.64      8.58 o 
  -4  -1  12        4.87        3.49      4.29 o 
  -3  -1  12       13.72       18.30      4.31 o 
  -2  -1  12        0.00        0.00      3.19 o 
  -1  -1  12      126.47      116.35     14.30 o 
   0  -1  12      298.56      300.16      8.99 o 
   1  -1  12      209.05      197.76      6.46 o 
   2  -1  12       52.93       63.11      3.04 o 
   3  -1  12       43.49       34.79      8.75 o 
   4  -1  12        8.49       16.79      5.66 o 
   5  -1  12      146.41      132.25      6.36 o 
   6  -1  12       45.60       35.30     10.22 o 
   7  -1  12       45.45       50.38      5.97 o 
   8  -1  12       97.56       93.14     12.84 o 
   9  -1  12        4.80        5.27     14.20 o 
  10  -1  12        0.37        3.26     10.03 o 
  -8   0  12        0.53        3.28      6.38 o 
  -7   0  12       26.26       27.90      5.75 o 
  -6   0  12       64.67       71.55      7.44 o 
  -5   0  12        4.85        7.20      5.00 o 
  -4   0  12        6.84       20.94      4.59 o 
  -3   0  12        1.07        0.00      4.15 o 
  -2   0  12        2.79        6.49      7.67 o 
  -1   0  12        0.14        0.50      4.26 o 
   0   0  12      700.57      734.76     19.92 o 
   1   0  12       84.97       97.22      5.03 o 
   2   0  12       20.87       23.45      2.73 o 
   3   0  12       10.05       10.63      2.97 o 
   4   0  12       34.57       37.25      4.14 o 
   5   0  12      362.65      359.36     14.46 o 
   6   0  12       39.90       33.01      5.06 o 
   7   0  12      307.38      293.68     34.24 o 
   8   0  12       49.53       60.86      7.85 o 
   9   0  12       86.64       79.99      9.22 o 
  10   0  12        1.79        9.64     12.18 o 
  -8   1  12        9.61       10.91      7.39 o 
  -7   1  12       14.37       34.21     11.61 o 
  -6   1  12        6.63       13.94      4.92 o 
  -5   1  12        9.44       12.11      4.21 o 
  -4   1  12       37.13       36.68      5.86 o 
  -3   1  12        0.42        7.53      3.14 o 
  -2   1  12       83.87      101.92      6.59 o 
  -1   1  12       22.99       44.17      4.11 o 
   0   1  12       45.79       49.60      4.63 o 
   1   1  12       70.28       76.39      4.83 o 
   2   1  12      189.41      176.67      7.40 o 
   3   1  12        0.45        5.69      2.53 o 
   4   1  12        2.15        1.08      2.50 o 
   5   1  12       46.73       57.77      6.05 o 
   6   1  12      173.01      174.74     11.98 o 
   7   1  12       71.49       76.68      9.91 o 
   8   1  12       37.32       34.04      6.88 o 
   9   1  12       35.26       35.36      6.84 o 
  10   1  12       56.99       63.26     13.25 o 
  -8   2  12       30.30       27.61     17.19 o 
  -7   2  12       23.66       37.99      7.16 o 
  -6   2  12       10.54        8.62      4.46 o 
  -5   2  12       45.25       44.28      6.86 o 
  -4   2  12      137.15      118.67      7.66 o 
  -3   2  12        3.87       15.90      3.61 o 
  -2   2  12       20.76       27.72      3.61 o 
  -1   2  12        7.83       13.15      5.07 o 
   0   2  12       65.60       54.49      4.38 o 
   1   2  12       54.65       59.47      4.58 o 
   2   2  12      359.01      388.75     13.29 o 
   3   2  12        0.26        1.08      4.70 o 
   4   2  12       41.97       35.96      5.44 o 
   5   2  12      478.27      460.63     16.69 o 
   6   2  12      321.56      322.64     15.35 o 
   7   2  12        1.80        5.79      4.51 o 
   8   2  12       74.56       67.96      7.68 o 
   9   2  12       69.56       59.90      9.60 o 
  10   2  12       45.06       43.23     11.92 o 
  -7   3  12       27.46       38.84      9.09 o 
  -6   3  12        0.82        8.47      4.84 o 
  -5   3  12      106.69       96.77      6.89 o 
  -4   3  12        9.12        1.73      2.32 o 
  -3   3  12       86.07       77.47      5.12 o 
  -2   3  12       68.93       89.90      8.60 o 
  -1   3  12       49.97       55.29      7.39 o 
   0   3  12        0.71        1.84      2.67 o 
   1   3  12        1.90        6.17      2.41 o 
   2   3  12        5.92        4.85      2.47 o 
   3   3  12        0.16        2.41      2.93 o 
   4   3  12        6.93       13.90      4.47 o 
   5   3  12       41.93       49.40      6.10 o 
   6   3  12      151.13      166.27     13.35 o 
   7   3  12       59.84       59.18      9.91 o 
   8   3  12        4.67        2.30      3.87 o 
   9   3  12        0.69       10.23     10.00 o 
  10   3  12       13.43       11.07      8.05 o 
  -7   4  12       11.86       25.70     13.87 o 
  -6   4  12        2.85        0.00      5.71 o 
  -5   4  12       54.55       53.19      9.37 o 
  -4   4  12        7.03        0.17      4.02 o 
  -3   4  12       36.05       46.20      7.48 o 
  -2   4  12      122.25      118.48     10.82 o 
  -1   4  12       14.15       24.37      5.71 o 
   0   4  12        0.65        0.00      6.64 o 
   1   4  12       28.51       36.53      6.11 o 
   2   4  12       25.16       29.88      6.77 o 
   3   4  12       55.83       47.22      5.19 o 
   4   4  12       35.55       43.16      7.70 o 
   5   4  12       40.03       46.03      7.11 o 
   6   4  12      145.36      121.20      8.64 o 
   7   4  12        3.31       12.58      5.46 o 
   8   4  12       67.08       57.56      7.84 o 
   9   4  12       18.77       32.37     10.71 o 
  10   4  12        2.41       12.84      9.47 o 
  -6   5  12       49.80       48.97      9.32 o 
  -5   5  12       10.78       24.65      8.66 o 
  -4   5  12       15.67       15.27      6.54 o 
  -3   5  12       22.81       17.01     17.55 o 
  -2   5  12       42.68       30.80      6.38 o 
  -1   5  12      444.34      423.22     23.18 o 
   0   5  12      181.67      159.62     38.75 o 
   1   5  12      206.39      199.88     14.21 o 
   2   5  12        3.94        5.28      3.84 o 
   3   5  12       24.65       25.72      9.53 o 
   4   5  12      115.70      118.65      9.10 o 
   5   5  12       36.07       27.81      5.41 o 
   6   5  12       54.23       51.82      6.41 o 
   7   5  12       46.77       52.31      7.06 o 
   8   5  12       21.77       35.05      8.56 o 
   9   5  12        0.00        1.69      6.20 o 
  10   5  12        6.74        4.79      7.69 o 
  -6   6  12       24.58        8.44      7.47 o 
  -5   6  12        7.80        6.29      9.12 o 
  -4   6  12       19.76       18.64      7.80 o 
  -3   6  12       13.81        5.80      5.76 o 
  -2   6  12        3.23       26.70     11.85 o 
  -1   6  12       40.95       42.60     17.03 o 
   0   6  12      286.10      300.95     19.26 o 
   1   6  12      141.40      137.98     13.49 o 
   2   6  12       41.93       42.40      6.88 o 
   3   6  12      102.48      107.29      7.39 o 
   4   6  12       10.45       10.11      3.29 o 
   5   6  12      315.59      309.26     14.72 o 
   6   6  12      126.82      114.49      8.66 o 
   7   6  12        2.40       17.78      8.99 o 
   8   6  12        5.49        2.85      4.68 o 
   9   6  12        0.15        0.51      7.16 o 
  10   6  12        0.71        4.03      7.67 o 
  -5   7  12        0.25        2.30      7.23 o 
  -4   7  12       16.85       45.53     26.73 o 
  -3   7  12       11.46       15.38      9.18 o 
  -2   7  12       14.79        7.16     10.42 o 
  -1   7  12       56.85       52.98      9.74 o 
   0   7  12      143.38      147.10     12.91 o 
   1   7  12       19.71       14.06      5.74 o 
   2   7  12       60.58       61.37     10.39 o 
   3   7  12        5.95        5.56      5.44 o 
   4   7  12        3.12        8.63      8.99 o 
   5   7  12        0.47        0.62      4.55 o 
   6   7  12        0.16        5.53      4.12 o 
   7   7  12        9.67       17.48      8.46 o 
   8   7  12        4.53        4.47      4.46 o 
   9   7  12        0.20       29.54      9.85 o 
  10   7  12        0.00        3.61     12.47 o 
  -4   8  12       22.60       32.01     20.28 o 
  -3   8  12        0.05        7.52      6.55 o 
  -2   8  12       14.05       18.40      8.89 o 
  -1   8  12        2.30        0.44      5.22 o 
   0   8  12      123.39      119.46     24.33 o 
   1   8  12        2.39        5.77      6.97 o 
   2   8  12       20.14       22.90      9.31 o 
   3   8  12        9.02        1.04      4.83 o 
   4   8  12        0.05        0.00      5.33 o 
   5   8  12        1.00        7.56     11.20 o 
   6   8  12        2.33        3.31      3.92 o 
   7   8  12       35.88       37.34      6.39 o 
   8   8  12       32.13       23.68      8.45 o 
   9   8  12       19.29       32.90     10.58 o 
  -3   9  12        5.32       14.49      9.09 o 
  -2   9  12        0.19        5.39     13.58 o 
  -1   9  12        3.49        8.30     17.48 o 
   0   9  12        0.00        2.02      5.74 o 
   1   9  12      133.71      148.00     15.23 o 
   2   9  12       20.77        8.34      6.08 o 
   3   9  12       29.32       34.00     15.21 o 
   4   9  12        0.23        0.50      9.21 o 
   5   9  12        1.40        3.95      6.40 o 
   6   9  12        0.13        0.61      6.41 o 
   7   9  12       10.62        1.24      5.17 o 
   8   9  12       12.74        8.86     10.16 o 
  -1  10  12        0.82       17.91     10.97 o 
   0  10  12        0.53        1.87      5.78 o 
   1  10  12        6.44       31.16     18.56 o 
   2  10  12        9.43       16.80      7.96 o 
   3  10  12       47.73       51.30     12.18 o 
   4  10  12        5.96        8.98      6.84 o 
   5  10  12       67.09       86.30     23.45 o 
   6  10  12        2.53        0.00      7.35 o 
   7  10  12       12.05        4.48      6.42 o 
   1  11  12        1.59        0.00     10.68 o 
   2  11  12        5.12       10.61     12.27 o 
   3  11  12       20.76       51.44     10.94 o 
   4  11  12       45.23       48.43     11.27 o 
   5  11  12        0.13        5.40      7.19 o 
   6  11  12        0.06        4.73     12.01 o 
  -4  -9  13       27.36       51.08     15.21 o 
  -3  -9  13        2.44        5.50      8.36 o 
  -2  -9  13        0.97        3.22      7.27 o 
  -1  -9  13        8.22        4.58      6.85 o 
   0  -9  13       16.44       27.10     22.50 o 
   1  -9  13        5.63        0.00      6.47 o 
  -5  -8  13        8.75       15.37      9.21 o 
  -4  -8  13       18.51       22.19      9.11 o 
  -3  -8  13       26.78       30.54     11.92 o 
  -2  -8  13        0.89        0.00      6.42 o 
  -1  -8  13        0.21        0.00      6.36 o 
   0  -8  13        5.48        0.00      9.57 o 
   1  -8  13        0.71        0.00      6.35 o 
   2  -8  13        0.93        0.00      5.36 o 
   3  -8  13       13.11       13.24      7.99 o 
   4  -8  13        0.02        3.99      8.08 o 
  -6  -7  13        1.57        0.00      8.01 o 
  -5  -7  13        3.05        9.23      7.39 o 
  -4  -7  13       16.03       29.73     22.17 o 
  -3  -7  13       25.82       31.34     10.81 o 
  -2  -7  13       76.67       66.91     10.75 o 
  -1  -7  13       31.09       34.06     10.97 o 
   0  -7  13        1.43        0.00     14.16 o 
   1  -7  13       30.68       47.23      9.92 o 
   2  -7  13       20.94       14.94     10.13 o 
   3  -7  13       19.23        7.85      7.88 o 
   4  -7  13       43.78       45.77     14.39 o 
   5  -7  13       15.87        3.71      9.33 o 
  -7  -6  13        5.95        4.69      6.06 o 
  -6  -6  13        0.10        0.00     10.94 o 
  -5  -6  13        0.00        0.00      5.25 o 
  -4  -6  13       19.93       11.97      7.34 o 
  -3  -6  13        6.49        0.00      6.01 o 
  -2  -6  13       61.02       61.68     14.92 o 
  -1  -6  13      335.11      331.91     22.84 o 
   0  -6  13        0.04       11.97      8.63 o 
   1  -6  13       23.32       21.04      8.97 o 
   2  -6  13       45.39       42.63     10.09 o 
   3  -6  13       11.29       16.60      8.42 o 
   4  -6  13        0.42        4.03      7.56 o 
   5  -6  13        4.92        0.00      6.83 o 
   6  -6  13        4.08        5.40     11.40 o 
  -7  -5  13        0.01       11.72     12.79 o 
  -6  -5  13        0.55       17.91      9.66 o 
  -5  -5  13        8.99        5.84      4.12 o 
  -4  -5  13        2.72        0.00      8.73 o 
  -3  -5  13       40.16       40.51     15.44 o 
  -2  -5  13      168.57      173.74     14.90 o 
  -1  -5  13        5.09        2.17      4.43 o 
   0  -5  13       96.51       82.48     11.89 o 
   1  -5  13       34.62       45.42     12.54 o 
   2  -5  13      310.77      255.54     18.53 o 
   3  -5  13        2.39        0.00      6.45 o 
   4  -5  13       28.73       22.68      8.60 o 
   5  -5  13       60.10       51.76     11.74 o 
   6  -5  13        8.40       15.47     10.05 o 
   7  -5  13        0.37        5.40      8.13 o 
  -8  -4  13        3.56       18.54      8.55 o 
  -7  -4  13        1.64        0.24      4.69 o 
  -6  -4  13       38.31       34.89      6.18 o 
  -5  -4  13       12.75        8.91      5.73 o 
  -4  -4  13       91.90       75.83      7.88 o 
  -3  -4  13      213.07      242.97     17.54 o 
  -2  -4  13      448.28      463.68     24.19 o 
  -1  -4  13       48.22       49.69      8.11 o 
   0  -4  13       47.98       68.93     10.36 o 
   1  -4  13       61.48       68.01     22.80 o 
   2  -4  13      382.10      356.97     22.22 o 
   3  -4  13        0.01        0.00      5.80 o 
   4  -4  13        9.60        6.05      6.05 o 
   5  -4  13       14.74       39.69     10.19 o 
   6  -4  13       12.31        4.95      6.29 o 
   7  -4  13        1.12        0.48      6.44 o 
   8  -4  13        0.48       23.42     17.91 o 
  -8  -3  13       31.33       20.73      8.55 o 
  -7  -3  13        9.53       10.77      6.63 o 
  -6  -3  13        4.33       21.43      5.55 o 
  -5  -3  13       22.84       51.61      6.98 o 
  -4  -3  13       16.30       23.36      4.64 o 
  -3  -3  13        0.03        2.76      3.13 o 
  -2  -3  13       52.02       51.05     10.92 o 
  -1  -3  13      135.14      131.97     12.15 o 
   0  -3  13        5.97       10.13      5.11 o 
   1  -3  13        8.88       19.11      6.77 o 
   2  -3  13       18.00       26.51      7.33 o 
   3  -3  13      255.28      225.12     17.15 o 
   4  -3  13        4.32        0.76      4.72 o 
   5  -3  13        0.00       20.92      7.40 o 
   6  -3  13        5.75       19.08      9.25 o 
   7  -3  13       73.93      100.64     14.04 o 
   8  -3  13        3.90        0.00      6.50 o 
  -8  -2  13       14.69       12.09      7.99 o 
  -7  -2  13        2.36       11.84      7.41 o 
  -6  -2  13       39.84       44.27      6.47 o 
  -5  -2  13        0.26       20.35     14.34 o 
  -4  -2  13        8.74       13.42      5.49 o 
  -3  -2  13       30.44       38.24      5.23 o 
  -2  -2  13        0.11       13.10      5.85 o 
  -1  -2  13       16.70       13.66      2.47 o 
   0  -2  13       63.04       52.42      8.62 o 
   1  -2  13       35.03       50.83      7.86 o 
   2  -2  13        7.85       10.56      5.74 o 
   3  -2  13       18.62       30.44     11.46 o 
   4  -2  13       78.64       64.18      8.82 o 
   5  -2  13        0.19        0.00      5.47 o 
   6  -2  13       18.64       16.13      7.05 o 
   7  -2  13       31.82       57.35     11.04 o 
   8  -2  13       21.15       17.58      9.79 o 
   9  -2  13        1.56        9.69      9.14 o 
  -8  -1  13        0.29       17.72      8.69 o 
  -7  -1  13       22.46       24.20     15.95 o 
  -6  -1  13       58.92       71.89      8.03 o 
  -5  -1  13      138.44      144.51      9.53 o 
  -4  -1  13        9.83        8.51      4.14 o 
  -3  -1  13      380.58      363.82     15.01 o 
  -2  -1  13        0.10        7.37      2.95 o 
  -1  -1  13      303.38      307.19     14.38 o 
   0  -1  13       16.56       27.53      5.10 o 
   1  -1  13        9.18       11.50      2.72 o 
   2  -1  13        3.52        7.80      4.48 o 
   3  -1  13       52.67       35.31      6.60 o 
   4  -1  13       44.13       40.43      8.11 o 
   5  -1  13      471.13      458.78     25.65 o 
   6  -1  13      148.33      126.24     19.65 o 
   7  -1  13        0.00        1.07      5.48 o 
   8  -1  13        0.95        0.34      5.96 o 
   9  -1  13        0.01        9.97     13.41 o 
  -8   0  13        0.12        0.00      5.54 o 
  -7   0  13       48.79       71.20     11.72 o 
  -6   0  13        7.08        5.79      6.02 o 
  -5   0  13        1.32        6.40      3.99 o 
  -4   0  13       16.30       20.96      4.86 o 
  -3   0  13       90.09       93.72     12.24 o 
  -2   0  13        4.75        7.60      4.29 o 
  -1   0  13       19.30       19.60      3.75 o 
   0   0  13      100.97      117.06      6.04 o 
   1   0  13      313.43      301.94     27.68 o 
   2   0  13      142.09      153.89      6.48 o 
   3   0  13        3.75        1.47      2.70 o 
   4   0  13      139.19      152.71      7.57 o 
   5   0  13      124.70      122.61     10.07 o 
   6   0  13      268.14      232.00     13.31 o 
   7   0  13        1.31        5.76      7.11 o 
   8   0  13       26.45       19.15      5.30 o 
   9   0  13        5.53        6.40      6.85 o 
  10   0  13       15.56        9.96     12.05 o 
  -8   1  13       21.06        8.07     11.14 o 
  -7   1  13        0.00        0.00      6.15 o 
  -6   1  13       74.75       83.35      8.48 o 
  -5   1  13        0.58       13.90      9.69 o 
  -4   1  13      210.01      206.20     15.53 o 
  -3   1  13      190.33      205.49     10.12 o 
  -2   1  13      512.58      543.34     18.01 o 
  -1   1  13      285.28      278.76     11.38 o 
   0   1  13      388.88      349.76     12.39 o 
   1   1  13       15.36       20.03      3.32 o 
   2   1  13       22.90       28.65      3.80 o 
   3   1  13        7.11        0.00      2.62 o 
   4   1  13       81.71       68.76      7.10 o 
   5   1  13      103.29      116.15      8.07 o 
   6   1  13        0.62        0.00      6.87 o 
   7   1  13       29.21       27.06      5.26 o 
   8   1  13        1.67        1.65      3.88 o 
   9   1  13        1.60        1.19      3.91 o 
  10   1  13        0.01        0.00      8.86 o 
  -7   2  13       19.21       13.70      7.62 o 
  -6   2  13        0.06        0.00      3.54 o 
  -5   2  13       55.56       51.66      9.12 o 
  -4   2  13        6.08        8.68      3.50 o 
  -3   2  13       12.09       16.87      5.50 o 
  -2   2  13        7.69        6.41      2.78 o 
  -1   2  13       85.88       68.18      5.19 o 
   0   2  13        2.12        1.38      3.21 o 
   1   2  13       22.52       22.56      7.86 o 
   2   2  13       39.14       41.57      5.24 o 
   3   2  13       20.64       16.75      6.71 o 
   4   2  13      546.12      523.32     19.07 o 
   5   2  13      103.10       77.64      7.02 o 
   6   2  13      117.98      135.95      9.85 o 
   7   2  13      183.44      171.72     11.59 o 
   8   2  13        5.33        5.51      4.40 o 
   9   2  13        1.77        0.00      5.93 o 
  10   2  13       21.02       45.71     19.21 o 
  -7   3  13       72.12       83.07     12.57 o 
  -6   3  13       51.66       77.04     11.26 o 
  -5   3  13       13.96       17.25      6.80 o 
  -4   3  13        5.25        4.05      5.18 o 
  -3   3  13       13.36       15.39      3.85 o 
  -2   3  13      455.61      506.61     32.64 o 
  -1   3  13        1.11        0.00      1.93 o 
   0   3  13      276.97      268.94     15.77 o 
   1   3  13      755.19      703.99     20.14 o 
   2   3  13      265.98      250.01     10.32 o 
   3   3  13        6.76       12.33      7.90 o 
   4   3  13       74.32       78.75      7.85 o 
   5   3  13       36.34       40.26     11.03 o 
   6   3  13       18.12       11.39      6.06 o 
   7   3  13        7.15        9.12      6.00 o 
   8   3  13       20.17       18.22      6.07 o 
   9   3  13       13.24       37.76     26.34 o 
  10   3  13        0.00        4.96      7.17 o 
  -7   4  13        0.25        0.00     11.33 o 
  -6   4  13        0.16       15.40      7.09 o 
  -5   4  13        0.04        0.00      6.49 o 
  -4   4  13        0.58        8.79      6.39 o 
  -3   4  13        0.97       12.21     11.43 o 
  -2   4  13       99.67      123.69     12.33 o 
  -1   4  13       16.64       19.92      5.20 o 
   0   4  13        6.99        6.85      2.84 o 
   1   4  13      119.73      119.13      5.72 o 
   2   4  13        4.51        7.96      2.61 o 
   3   4  13        8.60        9.31      3.84 o 
   4   4  13      264.75      256.92     12.15 o 
   5   4  13       24.16       22.57      5.43 o 
   6   4  13       62.94       55.30      6.39 o 
   7   4  13       47.55       47.80      8.38 o 
   8   4  13        1.26        1.57      6.75 o 
   9   4  13        6.62        0.00      7.20 o 
  10   4  13       25.07       16.80     10.78 o 
  -6   5  13        7.44        6.58      7.18 o 
  -5   5  13       30.49       12.20      7.52 o 
  -4   5  13        5.30        5.48     11.13 o 
  -3   5  13       63.15       64.99      9.16 o 
  -2   5  13       66.05       57.45      9.67 o 
  -1   5  13       29.14       21.26      6.76 o 
   0   5  13      397.42      447.91     25.61 o 
   1   5  13      207.34      197.82     12.93 o 
   2   5  13      303.09      291.59     11.00 o 
   3   5  13      408.74      377.29     19.32 o 
   4   5  13      516.22      511.97     18.80 o 
   5   5  13       68.44       56.44      6.76 o 
   6   5  13       45.26       53.51     12.28 o 
   7   5  13        1.53        0.55      3.53 o 
   8   5  13       11.08        6.14      4.47 o 
   9   5  13        0.10        2.36      6.83 o 
  10   5  13        6.93        0.00      7.14 o 
  -5   6  13        0.04        5.86      7.44 o 
  -4   6  13       11.37        0.00     12.93 o 
  -3   6  13        0.15        0.00      5.73 o 
  -2   6  13       20.34       13.95      5.98 o 
  -1   6  13        4.18        4.89      5.41 o 
   0   6  13        2.99        0.00      5.90 o 
   1   6  13       83.67       86.51     10.48 o 
   2   6  13       88.03       70.52     10.33 o 
   3   6  13        0.75       21.10     11.23 o 
   4   6  13        0.76        5.39      3.22 o 
   5   6  13      110.40      119.66      8.91 o 
   6   6  13        0.00        1.79      3.84 o 
   7   6  13        7.70        4.67      4.07 o 
   8   6  13        2.95        0.00      3.40 o 
   9   6  13       10.92        7.79      7.23 o 
  10   6  13        5.14       14.18     12.80 o 
  -5   7  13        1.35        2.59      6.88 o 
  -4   7  13        0.42        5.99      7.73 o 
  -3   7  13        8.74        0.00      9.41 o 
  -2   7  13       30.44       29.04      7.72 o 
  -1   7  13       74.61       60.65     12.09 o 
   0   7  13       10.80       13.79      7.55 o 
   1   7  13        2.68        2.18     10.32 o 
   2   7  13       16.76        3.14      8.79 o 
   3   7  13      170.65      179.43     16.59 o 
   4   7  13       10.81       20.60      7.79 o 
   5   7  13      406.40      414.29     25.69 o 
   6   7  13       82.44       86.77      7.73 o 
   7   7  13       67.87       68.63      8.31 o 
   8   7  13        5.82       27.98     10.10 o 
   9   7  13        8.47        0.00      6.45 o 
  -4   8  13        1.17        9.15      7.91 o 
  -3   8  13        2.65        8.76      8.27 o 
  -2   8  13       18.30       33.66      8.76 o 
  -1   8  13        6.01        2.51      5.45 o 
   0   8  13       12.49        9.88      7.78 o 
   1   8  13        0.51        0.00      5.89 o 
   2   8  13       20.23       27.79      7.62 o 
   3   8  13        6.47        5.38     16.47 o 
   4   8  13       29.63       38.41      7.96 o 
   5   8  13      117.66      106.53     13.79 o 
   6   8  13       20.82        7.21     12.93 o 
   7   8  13        5.03        2.04      4.46 o 
   8   8  13       31.77       25.02      8.46 o 
   9   8  13        5.21       12.09      8.44 o 
  -2   9  13       14.44       10.33      7.44 o 
  -1   9  13        4.69        6.92      7.89 o 
   0   9  13       45.98       44.54      9.79 o 
   1   9  13       58.16       71.07     11.83 o 
   2   9  13        0.54        5.24     11.30 o 
   3   9  13        0.01        5.99      6.41 o 
   4   9  13       19.39       19.29      9.74 o 
   5   9  13       48.05       26.31     10.45 o 
   6   9  13       10.29       15.03      8.60 o 
   7   9  13       95.48       87.07     13.89 o 
   8   9  13       79.81       83.89     18.37 o 
  -1  10  13        0.82        5.69      6.78 o 
   0  10  13        0.05        0.00      6.68 o 
   1  10  13        8.63        0.36      6.38 o 
   2  10  13        0.35        0.00      5.48 o 
   3  10  13        6.86       16.03      8.27 o 
   4  10  13        0.65        0.00      7.13 o 
   5  10  13        5.13        1.72      5.81 o 
   6  10  13        1.04        3.52      6.93 o 
   7  10  13       11.44        3.82      7.17 o 
   2  11  13        3.84        0.09      6.45 o 
   3  11  13       38.83       59.72     13.89 o 
   4  11  13        0.00        0.00      6.72 o 
  -1  -9  14        3.04        2.59     11.56 o 
  -4  -8  14       24.33       15.69      8.23 o 
  -3  -8  14       15.04       48.26     25.95 o 
  -2  -8  14       51.60       39.73     11.97 o 
  -1  -8  14        1.02        0.00      6.51 o 
   0  -8  14        0.57        0.00      6.44 o 
   1  -8  14        0.28        0.00      6.38 o 
   2  -8  14       10.00        5.52      7.70 o 
   3  -8  14        0.18        0.00     10.22 o 
  -5  -7  14        3.06        0.00      5.93 o 
  -4  -7  14        6.94       15.27      8.62 o 
  -3  -7  14       32.14       36.20     19.11 o 
  -2  -7  14        0.76        0.00      6.32 o 
  -1  -7  14        0.92        9.35      7.11 o 
   0  -7  14        3.53       10.80      8.41 o 
   1  -7  14        1.60        0.00      6.74 o 
   2  -7  14       35.48       45.64     10.50 o 
   3  -7  14       15.02        2.71     10.26 o 
   4  -7  14        4.28        3.89      6.91 o 
  -6  -6  14        0.40        3.91      8.33 o 
  -5  -6  14        9.53        6.80      7.01 o 
  -4  -6  14       14.44       27.74     11.62 o 
  -3  -6  14       20.91       11.83      7.82 o 
  -2  -6  14        4.28        1.10      5.16 o 
  -1  -6  14        0.02        0.00      5.28 o 
   0  -6  14       24.67       33.49      8.50 o 
   1  -6  14       47.24       74.54     28.30 o 
   2  -6  14        7.52       31.60     10.15 o 
   3  -6  14        3.72        0.00      6.18 o 
   4  -6  14       12.74        7.65      7.33 o 
   5  -6  14        2.99        7.47     10.06 o 
   6  -6  14        0.11        1.05      9.38 o 
  -7  -5  14       20.84       20.71     11.20 o 
  -6  -5  14        9.71        6.97      8.92 o 
  -5  -5  14        0.36        3.16      5.54 o 
  -4  -5  14        3.77        0.00      6.19 o 
  -3  -5  14      139.22      149.73     20.49 o 
  -2  -5  14        0.06        6.84      7.36 o 
  -1  -5  14       46.89       64.62     12.34 o 
   0  -5  14        0.08        0.00     10.78 o 
   1  -5  14       28.41       22.12     17.23 o 
   2  -5  14      159.11      139.33     13.89 o 
   3  -5  14       32.06       44.67     10.86 o 
   4  -5  14       13.75       16.53      8.48 o 
   5  -5  14       17.84       27.47      9.74 o 
   6  -5  14        8.91        6.27      8.97 o 
   7  -5  14        1.43        3.79      7.63 o 
  -7  -4  14        3.11        6.41      6.86 o 
  -6  -4  14        3.12       16.15      5.82 o 
  -5  -4  14        3.36       26.12     15.49 o 
  -4  -4  14       19.72       19.18      6.84 o 
  -3  -4  14       10.57       15.08      5.60 o 
  -2  -4  14      383.31      388.16     22.55 o 
  -1  -4  14        0.05        3.30      4.56 o 
   0  -4  14       57.37       64.28     15.93 o 
   1  -4  14      116.91      124.41     13.10 o 
   2  -4  14       36.03       70.01      9.36 o 
   3  -4  14       99.63       93.45     14.33 o 
   4  -4  14        0.35        0.00      6.22 o 
   5  -4  14       23.04       35.93     22.21 o 
   6  -4  14        8.22       11.74     18.66 o 
   7  -4  14        5.51       17.36     11.17 o 
  -7  -3  14        8.61        7.53     10.84 o 
  -6  -3  14        0.24        0.00      4.48 o 
  -5  -3  14      104.00      108.81      9.38 o 
  -4  -3  14        1.55        1.13      6.16 o 
  -3  -3  14       63.82       52.33      6.48 o 
  -2  -3  14       48.42       64.55     27.35 o 
  -1  -3  14       52.91       52.45      8.46 o 
   0  -3  14      127.31      124.20     13.44 o 
   1  -3  14      141.86      140.00     12.66 o 
   2  -3  14      132.63      151.28     12.12 o 
   3  -3  14        0.00        5.63     12.27 o 
   4  -3  14       48.12       49.56     10.21 o 
   5  -3  14        7.83       16.94     22.99 o 
   6  -3  14       13.45        0.00      6.59 o 
   7  -3  14        4.71        0.27      5.91 o 
   8  -3  14        3.38        8.86     17.19 o 
  -7  -2  14        0.82        0.09      4.91 o 
  -6  -2  14        1.06        0.00      4.37 o 
  -5  -2  14       59.98       69.10     13.55 o 
  -4  -2  14      170.55      198.23     13.05 o 
  -3  -2  14       31.14       33.67      7.63 o 
  -2  -2  14       74.37       61.39      5.06 o 
  -1  -2  14        0.00        3.75      2.32 o 
   0  -2  14        3.21        3.88      6.58 o 
   1  -2  14       77.99       82.92      9.30 o 
   2  -2  14       34.63       35.48      6.85 o 
   3  -2  14      127.51      136.30     12.32 o 
   4  -2  14       19.88       20.73      6.74 o 
   5  -2  14        0.06        5.46      6.95 o 
   6  -2  14        3.36        0.00      5.16 o 
   7  -2  14       31.53       23.85     14.03 o 
   8  -2  14        0.79        6.36     14.13 o 
   9  -2  14        5.29        0.00      9.85 o 
  -7  -1  14       13.94        9.89      7.13 o 
  -6  -1  14       34.34       64.88     22.04 o 
  -5  -1  14        4.24        5.13      4.27 o 
  -4  -1  14        6.97        0.65      3.94 o 
  -3  -1  14       69.84       60.76      5.82 o 
  -2  -1  14       65.74       85.32      7.81 o 
  -1  -1  14        6.70       11.13      3.07 o 
   0  -1  14        4.13       12.14      5.58 o 
   1  -1  14      110.80      111.53     10.53 o 
   2  -1  14       43.47       49.14      8.77 o 
   3  -1  14       69.39       85.25     10.10 o 
   4  -1  14       15.78       24.31     11.69 o 
   5  -1  14      109.37       90.63     11.33 o 
   6  -1  14      164.89      151.94     14.87 o 
   7  -1  14       12.63       10.11      7.21 o 
   8  -1  14       10.94       20.43      8.95 o 
   9  -1  14        2.85        4.70      7.96 o 
  -7   0  14        0.03        0.00      6.71 o 
  -6   0  14        1.13        2.33      4.24 o 
  -5   0  14       17.58       19.95      7.66 o 
  -4   0  14       11.52        1.77      3.64 o 
  -3   0  14       13.63       21.48      4.35 o 
  -2   0  14       68.17       70.26     13.38 o 
  -1   0  14       35.61       34.57      4.39 o 
   0   0  14       62.30       69.42      5.27 o 
   1   0  14       21.30       17.15      3.87 o 
   2   0  14      179.56      177.52     21.89 o 
   3   0  14       12.19       18.49      3.13 o 
   4   0  14        2.27        1.84      3.83 o 
   5   0  14      576.87      538.52     18.98 o 
   6   0  14      260.34      238.77     29.63 o 
   7   0  14        0.58        0.62      8.63 o 
   8   0  14       18.41       11.89      7.33 o 
   9   0  14        0.72       12.75      8.89 o 
  -7   1  14       16.79        5.87      7.78 o 
  -6   1  14        7.65       13.52      5.18 o 
  -5   1  14       40.64       39.09      5.83 o 
  -4   1  14        3.53        6.80      3.93 o 
  -3   1  14       13.14       17.51      4.25 o 
  -2   1  14       62.27       69.04      6.37 o 
  -1   1  14      290.79      269.71     11.90 o 
   0   1  14        3.48        1.97      5.33 o 
   1   1  14       60.60       73.95      8.13 o 
   2   1  14      170.54      168.83     18.14 o 
   3   1  14        8.55        8.42      3.04 o 
   4   1  14      453.34      457.65     21.46 o 
   5   1  14      122.20      124.12     14.59 o 
   6   1  14       57.54       71.57      7.66 o 
   7   1  14       13.53       12.96      9.13 o 
   8   1  14        1.07        1.22      5.99 o 
   9   1  14        1.26        3.95     11.30 o 
  10   1  14        5.95        0.07      7.62 o 
  -7   2  14       32.01       37.12     13.68 o 
  -6   2  14        0.96       13.48      9.51 o 
  -5   2  14       11.95       25.29     10.40 o 
  -4   2  14       69.95       69.99      7.27 o 
  -3   2  14        0.00        0.00      3.66 o 
  -2   2  14       18.82       26.87      4.61 o 
  -1   2  14       23.47       29.82      4.12 o 
   0   2  14      186.38      199.83     10.19 o 
   1   2  14       54.03       58.92      5.33 o 
   2   2  14        0.63        0.00      3.61 o 
   3   2  14       82.83       83.34      7.17 o 
   4   2  14       24.16       44.12     10.02 o 
   5   2  14      141.03      150.54      9.12 o 
   6   2  14       41.56       52.66      7.38 o 
   7   2  14       25.81       37.03      7.50 o 
   8   2  14       25.25       55.07      7.93 o 
   9   2  14        0.34        5.27      6.51 o 
  10   2  14       15.81        0.00      8.53 o 
  -7   3  14       11.18       38.22     17.32 o 
  -6   3  14       30.49       25.22     17.39 o 
  -5   3  14        7.11        9.01      6.53 o 
  -4   3  14        1.34        1.01      4.47 o 
  -3   3  14        0.31        0.75      3.31 o 
  -2   3  14      118.80      120.17     19.81 o 
  -1   3  14       34.81       45.26      7.07 o 
   0   3  14      242.69      258.26     16.32 o 
   1   3  14      192.38      190.24     10.38 o 
   2   3  14       25.59       16.19     10.75 o 
   3   3  14      109.86       98.68      7.18 o 
   4   3  14        0.96        3.80      3.70 o 
   5   3  14        0.15        4.34      4.70 o 
   6   3  14      162.81      151.50     10.43 o 
   7   3  14       98.76       91.31      8.95 o 
   8   3  14        0.02        1.59      4.21 o 
   9   3  14       31.55       27.21      9.85 o 
  10   3  14       26.43       42.91     25.46 o 
  -6   4  14        1.10       11.83     11.79 o 
  -5   4  14        0.09        3.65      5.61 o 
  -4   4  14        0.08        5.72      6.58 o 
  -3   4  14        6.00        0.00      6.87 o 
  -2   4  14      223.30      228.92     16.21 o 
  -1   4  14      108.71       95.12     10.53 o 
   0   4  14        2.21        7.93      5.15 o 
   1   4  14       14.49       21.72      7.01 o 
   2   4  14       29.78       24.66      4.23 o 
   3   4  14      161.19      169.17      9.23 o 
   4   4  14      188.07      200.12     11.18 o 
   5   4  14       85.46       78.09      9.72 o 
   6   4  14        9.31       11.50      5.16 o 
   7   4  14       14.19       18.44      6.57 o 
   8   4  14        0.98        8.84      7.72 o 
   9   4  14        0.83       12.39      8.58 o 
  10   4  14       56.93       87.97     16.85 o 
  -6   5  14        0.95        4.66      8.17 o 
  -5   5  14        0.09        3.91      6.33 o 
  -4   5  14        0.05        5.02      6.20 o 
  -3   5  14        2.78        0.43      9.67 o 
  -2   5  14       41.61       44.67      9.51 o 
  -1   5  14        0.77        0.00      5.71 o 
   0   5  14        0.49        0.59      5.89 o 
   1   5  14       18.44        9.42      5.69 o 
   2   5  14        0.86        0.00      3.63 o 
   3   5  14       84.32       74.47      7.31 o 
   4   5  14       36.64       39.28      7.50 o 
   5   5  14        0.01        0.00      3.78 o 
   6   5  14        2.89       16.83      8.46 o 
   7   5  14       71.34       81.89     11.13 o 
   8   5  14       16.07       16.11      6.56 o 
   9   5  14        0.70        7.35      7.35 o 
  10   5  14        0.73       26.60     11.90 o 
  -5   6  14        7.87        5.77      6.53 o 
  -4   6  14        0.04        4.15      7.85 o 
  -3   6  14        0.02        0.00      9.28 o 
  -2   6  14        2.31       11.47      8.43 o 
  -1   6  14       15.92       24.84      7.74 o 
   0   6  14      306.72      250.90     21.81 o 
   1   6  14        0.38        0.00      7.17 o 
   2   6  14        4.08        1.63      6.32 o 
   3   6  14        2.64        1.71      4.48 o 
   4   6  14        9.16        7.90      3.61 o 
   5   6  14       19.98       44.41      6.52 o 
   6   6  14       36.92       38.63      6.18 o 
   7   6  14        0.51        3.32      5.69 o 
   8   6  14        0.88        0.04      3.54 o 
   9   6  14        4.81        4.51     11.56 o 
  -4   7  14       14.77       42.34     12.04 o 
  -3   7  14        5.19        3.11      6.16 o 
  -2   7  14       21.34       23.28     12.14 o 
  -1   7  14        8.04        7.06      6.51 o 
   0   7  14        8.66        5.69      7.33 o 
   1   7  14        0.76        3.95      6.84 o 
   2   7  14       20.56       25.21      6.86 o 
   3   7  14        0.66        0.00      4.61 o 
   4   7  14        5.34       18.54      7.75 o 
   5   7  14       13.45        7.56      6.92 o 
   6   7  14       26.07       30.45      5.98 o 
   7   7  14        7.22        8.51      4.96 o 
   8   7  14        0.75        4.47      5.19 o 
   9   7  14       15.47       26.45     12.99 o 
  -3   8  14       10.42       10.95      8.45 o 
  -2   8  14        0.33        3.42      6.62 o 
  -1   8  14        2.10        4.19      7.29 o 
   0   8  14       16.29        9.16      6.90 o 
   1   8  14       42.08       66.52     11.47 o 
   2   8  14        1.89        3.59      5.27 o 
   3   8  14       22.35       35.38      9.10 o 
   4   8  14      118.85      104.98     14.59 o 
   5   8  14       12.22       19.44      8.58 o 
   6   8  14       13.66       20.34     15.34 o 
   7   8  14        0.09        3.63      6.64 o 
   8   8  14        0.46       16.86     13.28 o 
  -2   9  14       25.71       32.98     11.14 o 
  -1   9  14        9.94        5.71      7.15 o 
   0   9  14        0.07        9.02      7.64 o 
   1   9  14        6.23       13.13      7.04 o 
   2   9  14        1.18        0.00      8.46 o 
   3   9  14       20.45       32.03      9.08 o 
   4   9  14        8.69       11.86      7.44 o 
   5   9  14       13.06       13.55      7.76 o 
   6   9  14        0.34        4.73      7.65 o 
   7   9  14       20.62       18.51      8.30 o 
   0  10  14        2.74        2.91      7.86 o 
   1  10  14        0.00        5.64      8.10 o 
   2  10  14        0.43        7.05      7.70 o 
   3  10  14        0.23       17.12      8.68 o 
   4  10  14       21.99        3.41      7.52 o 
   5  10  14        2.97        6.26      7.48 o 
   6  10  14        0.62        1.23      7.72 o 
  -3  -8  15       16.96       16.94      9.41 o 
  -2  -8  15       10.28        9.22     10.52 o 
  -1  -8  15        3.84       11.02      8.07 o 
   0  -8  15        1.53        2.60     12.80 o 
   1  -8  15        6.96       16.99      9.54 o 
  -5  -7  15        0.93        4.30     10.68 o 
  -4  -7  15        0.15        0.00      8.60 o 
  -3  -7  15       11.20        3.08      6.67 o 
  -2  -7  15       82.06       73.13     28.53 o 
  -1  -7  15       27.29       25.52     10.39 o 
   0  -7  15       52.31       36.22     19.77 o 
   1  -7  15        0.64        5.91      6.66 o 
   2  -7  15        1.00        7.31      8.47 o 
   3  -7  15        1.57        0.00      8.33 o 
   4  -7  15        0.04        0.00      9.87 o 
  -5  -6  15        6.94        7.24      8.01 o 
  -4  -6  15       11.69       12.57      7.70 o 
  -3  -6  15        0.08        0.00      4.81 o 
  -2  -6  15        1.02        2.15      5.30 o 
  -1  -6  15        1.94        3.65      8.01 o 
   0  -6  15        0.17        0.00      6.34 o 
   1  -6  15       24.84       26.57      9.26 o 
   2  -6  15        0.10        0.00      7.59 o 
   3  -6  15       16.21        6.22      7.53 o 
   4  -6  15        0.31        0.00      9.14 o 
   5  -6  15       18.43       17.64     12.09 o 
  -6  -5  15        5.05        7.81      9.18 o 
  -5  -5  15        0.22        1.25      5.62 o 
  -4  -5  15        8.01       25.64     17.48 o 
  -3  -5  15        5.81        1.11      5.21 o 
  -2  -5  15       34.58       45.27      9.58 o 
  -1  -5  15        4.19        9.46      7.12 o 
   0  -5  15       16.46       38.35     10.14 o 
   1  -5  15       27.29       25.17     22.76 o 
   2  -5  15       40.39       60.07     12.31 o 
   3  -5  15       69.67       62.48     12.77 o 
   4  -5  15        1.76        2.44      6.90 o 
   5  -5  15        9.39       10.99      8.20 o 
   6  -5  15        2.91        0.00      8.34 o 
  -7  -4  15        1.30        7.55     10.87 o 
  -6  -4  15        0.26        0.00     10.35 o 
  -5  -4  15       12.67       19.64      9.18 o 
  -4  -4  15       56.73       96.47     31.36 o 
  -3  -4  15        0.10        0.85      6.19 o 
  -2  -4  15       47.62       46.22      9.53 o 
  -1  -4  15       56.99       63.84     12.41 o 
   0  -4  15       29.75       38.57     13.77 o 
   1  -4  15        6.78        3.41     19.05 o 
   2  -4  15        3.66       16.73     11.00 o 
   3  -4  15        7.60        6.17      6.17 o 
   4  -4  15        0.63        4.30      6.60 o 
   5  -4  15        0.16        0.00      7.18 o 
   6  -4  15        8.67       15.82      9.16 o 
   7  -4  15       27.23        6.58     17.22 o 
  -7  -3  15       32.82       34.32     14.75 o 
  -6  -3  15       63.72       67.43      9.25 o 
  -5  -3  15       40.34       39.62      6.95 o 
  -4  -3  15       15.68       17.94      5.99 o 
  -3  -3  15       38.71       48.12      8.55 o 
  -2  -3  15       48.83       43.33      9.20 o 
  -1  -3  15       33.12       41.88      8.16 o 
   0  -3  15        0.54        4.96      9.18 o 
   1  -3  15      202.64      192.21     25.42 o 
   2  -3  15        0.26        3.88      7.94 o 
   3  -3  15      236.62      223.16     19.73 o 
   4  -3  15        5.44        5.82      7.15 o 
   5  -3  15       51.25       58.59     12.77 o 
   6  -3  15        5.89        0.00     11.79 o 
   7  -3  15        0.87       18.17     10.68 o 
   8  -3  15        2.14       14.06     23.54 o 
  -7  -2  15        0.31       13.71      8.45 o 
  -6  -2  15        1.36        7.53      6.71 o 
  -5  -2  15       33.46       34.92     11.45 o 
  -4  -2  15        0.29       17.65      5.08 o 
  -3  -2  15      445.14      512.08     58.76 o 
  -2  -2  15       23.42       24.78      6.50 o 
  -1  -2  15      159.71      167.13     14.16 o 
   0  -2  15      283.19      292.65     18.23 o 
   1  -2  15       71.63       66.21      8.81 o 
   2  -2  15        5.74       10.46      5.71 o 
   3  -2  15        5.50       23.71     23.21 o 
   4  -2  15        0.06        1.60      4.56 o 
   5  -2  15       24.18       19.26     14.68 o 
   6  -2  15       23.17       43.92     12.89 o 
   7  -2  15        0.00        6.03      8.95 o 
   8  -2  15        0.87       22.54     16.18 o 
  -7  -1  15        4.28        0.00      6.38 o 
  -6  -1  15       35.14       55.04      8.41 o 
  -5  -1  15       10.15        5.02      5.75 o 
  -4  -1  15      203.36      193.48     14.61 o 
  -3  -1  15      109.31      109.98     13.52 o 
  -2  -1  15        3.77        8.95      4.02 o 
  -1  -1  15      190.44      163.31     11.22 o 
   0  -1  15       57.97       51.83     12.65 o 
   1  -1  15      242.29      229.93     15.77 o 
   2  -1  15      109.03      109.22     12.36 o 
   3  -1  15      252.93      250.03     18.03 o 
   4  -1  15       93.40       97.25     13.02 o 
   5  -1  15        0.23        8.14     12.40 o 
   6  -1  15       22.00       28.63     10.38 o 
   7  -1  15       14.31        2.88      7.03 o 
   8  -1  15        6.45        8.29      9.15 o 
   9  -1  15       17.88        2.51      7.42 o 
  -7   0  15       12.74       13.74      7.32 o 
  -6   0  15       13.48       33.50     11.56 o 
  -5   0  15       10.31        7.83      4.83 o 
  -4   0  15        0.29        0.00      3.47 o 
  -3   0  15       37.50       35.79      6.72 o 
  -2   0  15       43.24       55.88      6.54 o 
  -1   0  15       64.97       68.25      5.64 o 
   0   0  15       86.35       74.03      6.06 o 
   1   0  15       13.67       13.88      6.41 o 
   2   0  15        8.24        6.78      2.83 o 
   3   0  15        1.80        3.64      5.57 o 
   4   0  15        8.52        9.49     10.26 o 
   5   0  15       18.75       16.48      8.05 o 
   6   0  15        7.39       15.81      7.55 o 
   7   0  15        0.16       16.94      8.24 o 
   8   0  15        0.00        4.71      7.44 o 
   9   0  15        8.60       13.10      8.91 o 
  -7   1  15        0.17        0.00      8.99 o 
  -6   1  15       26.57       24.75      9.76 o 
  -5   1  15        3.46        0.00      4.27 o 
  -4   1  15       25.91       35.34      5.78 o 
  -3   1  15      128.71      141.65     12.19 o 
  -2   1  15       11.04        3.44      3.45 o 
  -1   1  15      161.04      164.57     13.00 o 
   0   1  15       50.95       56.47      5.96 o 
   1   1  15        0.06        3.77      5.30 o 
   2   1  15       77.31       64.25      5.30 o 
   3   1  15      273.74      264.99     13.09 o 
   4   1  15      157.51      168.42     17.15 o 
   5   1  15      463.48      461.71     19.33 o 
   6   1  15        3.46        1.99      6.02 o 
   7   1  15        0.45        0.00      5.45 o 
   8   1  15       16.33       15.69      8.29 o 
   9   1  15        0.02        4.49     12.70 o 
  -6   2  15       23.14       10.93      7.80 o 
  -5   2  15       31.34       27.22      8.81 o 
  -4   2  15        0.34        0.00      2.84 o 
  -3   2  15       72.11       66.55      6.95 o 
  -2   2  15        2.39        0.00      4.92 o 
  -1   2  15       27.85       33.20      4.72 o 
   0   2  15       77.33       90.42      6.62 o 
   1   2  15      318.08      317.16     16.40 o 
   2   2  15       50.05       59.80      6.50 o 
   3   2  15       64.32       55.71      9.63 o 
   4   2  15      155.62      149.17      9.09 o 
   5   2  15      118.02      106.46      7.89 o 
   6   2  15        1.12        4.34      5.87 o 
   7   2  15      169.90      196.04     13.31 o 
   8   2  15        1.71        0.00      4.88 o 
   9   2  15        8.70        6.84     10.48 o 
  -6   3  15        0.13        0.00      9.08 o 
  -5   3  15       14.81        6.27     11.20 o 
  -4   3  15        2.25        0.00      5.65 o 
  -3   3  15      104.46       95.32     15.24 o 
  -2   3  15        1.95        0.00      8.33 o 
  -1   3  15       68.91       62.51      5.33 o 
   0   3  15      173.00      142.09      8.10 o 
   1   3  15      397.00      386.93     14.87 o 
   2   3  15      144.61      142.77     12.38 o 
   3   3  15        1.45        1.35      3.14 o 
   4   3  15      132.23      143.35     10.35 o 
   5   3  15        2.48       10.18     11.92 o 
   6   3  15        0.30        1.36      6.69 o 
   7   3  15       57.15       62.94      9.03 o 
   8   3  15        2.15        0.00      4.29 o 
   9   3  15        4.27        0.00      7.32 o 
  -6   4  15        0.46       17.97      8.14 o 
  -5   4  15       12.94        5.15      6.67 o 
  -4   4  15        1.08        0.08      6.80 o 
  -3   4  15        1.27        4.66      9.38 o 
  -2   4  15       30.15       41.30     14.88 o 
  -1   4  15      134.04      141.72     13.42 o 
   0   4  15       15.36       20.70      6.64 o 
   1   4  15        4.09        0.00      2.41 o 
   2   4  15        2.45        0.22      3.49 o 
   3   4  15      210.92      197.12      9.78 o 
   4   4  15       31.03       46.65      5.90 o 
   5   4  15       62.54       58.51      6.78 o 
   6   4  15        0.20        1.23      3.96 o 
   7   4  15       42.50       57.63      8.57 o 
   8   4  15        0.18        0.19      4.76 o 
   9   4  15       57.53       78.89     13.99 o 
  -5   5  15        1.12        1.62      5.59 o 
  -4   5  15        7.55        3.36      6.97 o 
  -3   5  15       40.13       20.82     11.33 o 
  -2   5  15        6.84        0.00      5.97 o 
  -1   5  15        0.86        0.00      4.63 o 
   0   5  15       81.66      103.51     12.44 o 
   1   5  15        5.25        2.28      5.57 o 
   2   5  15      119.20      131.86     24.86 o 
   3   5  15       47.52       49.48      5.23 o 
   4   5  15       73.73       62.69      7.22 o 
   5   5  15        0.61        0.00      4.75 o 
   6   5  15       54.37       61.41      8.27 o 
   7   5  15        0.97        2.16      3.69 o 
   8   5  15       17.33       26.26      9.23 o 
   9   5  15       17.55       29.64     22.56 o 
  -4   6  15        0.70        3.28      6.58 o 
  -3   6  15       16.03       16.39     13.97 o 
  -2   6  15        0.31        0.00      5.13 o 
  -1   6  15        1.19        0.00      5.47 o 
   0   6  15        5.18        2.39     12.57 o 
   1   6  15       75.40       70.22     10.49 o 
   2   6  15       77.91       97.91     12.11 o 
   3   6  15       11.76       15.82      6.67 o 
   4   6  15       40.92       44.77      8.73 o 
   5   6  15      129.69      110.70      9.37 o 
   6   6  15        4.30        9.12      4.61 o 
   7   6  15       20.54       16.20      5.66 o 
   8   6  15        0.01        0.00      4.38 o 
   9   6  15        7.26       12.86      8.40 o 
  -3   7  15       38.57       52.67     11.82 o 
  -2   7  15       11.98        2.17      5.79 o 
  -1   7  15       76.92       84.79     13.33 o 
   0   7  15       43.99       38.05      9.43 o 
   1   7  15       51.50       56.57     10.84 o 
   2   7  15        1.82        2.65      6.19 o 
   3   7  15        2.17        0.00      5.88 o 
   4   7  15       90.26       92.56     12.42 o 
   5   7  15       12.04        4.50     18.07 o 
   6   7  15        6.48       19.03     14.20 o 
   7   7  15       14.36       24.94     15.62 o 
   8   7  15       20.40       13.40      6.10 o 
  -2   8  15        2.08        7.75      7.72 o 
  -1   8  15       26.31       27.43     15.53 o 
   0   8  15       14.06       29.40      9.43 o 
   1   8  15        7.84        5.09      6.69 o 
   2   8  15        8.11       13.53      7.04 o 
   3   8  15        2.51        0.00      5.57 o 
   4   8  15       22.59       42.93      9.74 o 
   5   8  15        8.37        3.46     12.27 o 
   6   8  15       23.01       30.20     10.15 o 
   7   8  15        7.77       28.73     17.61 o 
   8   8  15        5.14        9.83     10.16 o 
  -1   9  15        6.38        6.12      8.68 o 
   0   9  15       14.35       10.58      8.30 o 
   1   9  15        0.00        5.02      6.84 o 
   2   9  15       31.58       49.78     11.96 o 
   3   9  15        0.01        1.04      6.77 o 
   4   9  15       13.62       10.25      7.74 o 
   5   9  15        1.85        0.00      9.57 o 
   6   9  15        6.40        4.90      7.30 o 
   7   9  15       15.43       13.18      8.95 o 
   2  10  15        9.95       16.58     10.31 o 
   3  10  15       42.77       68.12     15.30 o 
   4  10  15       22.76       31.91     17.84 o 
   5  10  15        6.86       12.39      7.81 o 
  -3  -7  16       22.18       36.09     12.00 o 
  -2  -7  16        9.66        0.18      6.15 o 
  -1  -7  16        0.10        0.00      6.97 o 
   0  -7  16        0.09        0.00      6.67 o 
   1  -7  16        4.56        0.00      6.66 o 
   2  -7  16        0.02        0.00      6.88 o 
  -5  -6  16        9.05       20.05     10.22 o 
  -4  -6  16       12.53        6.51      7.27 o 
  -3  -6  16        0.08        1.07      7.72 o 
  -2  -6  16        1.05       10.90      8.25 o 
  -1  -6  16        0.15        0.00      5.72 o 
   0  -6  16       21.60       38.28     10.37 o 
   1  -6  16        3.33       21.56      8.46 o 
   2  -6  16        1.78       20.68      8.71 o 
   3  -6  16        0.00        0.00      7.47 o 
   4  -6  16        0.50        0.00      7.68 o 
  -5  -5  16        8.81        0.00      7.30 o 
  -4  -5  16        7.50        0.10      5.32 o 
  -3  -5  16       13.62        8.02      7.02 o 
  -2  -5  16        1.93        0.00      5.82 o 
  -1  -5  16       13.28       25.85     13.41 o 
   0  -5  16        3.82        2.55      5.91 o 
   1  -5  16       60.32       75.15     12.27 o 
   2  -5  16        2.78        6.52      6.67 o 
   3  -5  16        5.74        3.81      6.86 o 
   4  -5  16        8.71        0.88      6.26 o 
   5  -5  16        5.79        1.35      6.72 o 
  -6  -4  16        0.14        0.00     10.35 o 
  -5  -4  16       59.76       83.57     13.21 o 
  -4  -4  16       12.79       10.62      6.22 o 
  -3  -4  16       30.90       48.80      9.73 o 
  -2  -4  16       63.71       73.07     14.79 o 
  -1  -4  16      128.81      126.39     18.99 o 
   0  -4  16       13.67       44.24      9.85 o 
   1  -4  16        0.15        0.00     12.93 o 
   2  -4  16        9.39       16.60     11.56 o 
   3  -4  16       14.09       13.46      8.45 o 
   4  -4  16       25.48       34.44     10.10 o 
   5  -4  16        6.72       10.15      8.52 o 
   6  -4  16       13.99        8.80      8.60 o 
  -6  -3  16       17.26       26.37     13.48 o 
  -5  -3  16       10.35        6.61      8.17 o 
  -4  -3  16       65.47       71.10     12.47 o 
  -3  -3  16       56.83       83.01     12.53 o 
  -2  -3  16        0.60        0.00      7.26 o 
  -1  -3  16        8.00        8.52     10.45 o 
   0  -3  16      168.88      168.02     15.98 o 
   1  -3  16        3.71       11.30      6.24 o 
   2  -3  16      156.55      146.25     14.41 o 
   3  -3  16        0.13       18.06     26.92 o 
   4  -3  16       13.80       13.10      8.32 o 
   5  -3  16        0.05        9.80      8.07 o 
   6  -3  16       12.68        9.96      9.33 o 
   7  -3  16        7.76       35.37     20.25 o 
  -6  -2  16       29.18       17.07      8.56 o 
  -5  -2  16       15.52       21.18      6.70 o 
  -4  -2  16       81.00       89.58     11.39 o 
  -3  -2  16        1.40        0.00      5.08 o 
  -2  -2  16       81.45       93.22     12.14 o 
  -1  -2  16       45.84       42.55      9.39 o 
   0  -2  16       27.33       40.29     10.62 o 
   1  -2  16       36.59       23.78      8.50 o 
   2  -2  16       30.15       56.14     10.75 o 
   3  -2  16        3.68       19.34     10.65 o 
   4  -2  16       24.31       20.19      8.63 o 
   5  -2  16        0.92        0.00     10.55 o 
   6  -2  16        5.43        0.00     10.78 o 
   7  -2  16        4.17        0.00      7.27 o 
   8  -2  16        4.01       16.26     11.28 o 
  -6  -1  16        3.44        4.36      5.40 o 
  -5  -1  16       82.30       70.39      8.90 o 
  -4  -1  16       14.26        9.95      5.86 o 
  -3  -1  16        0.03        0.00      3.48 o 
  -2  -1  16       69.78       72.81     18.01 o 
  -1  -1  16       16.03       18.54      3.56 o 
   0  -1  16      149.88      161.59     19.55 o 
   1  -1  16        4.79        8.40      6.19 o 
   2  -1  16      209.08      172.97     23.43 o 
   3  -1  16        1.50       15.00      7.55 o 
   4  -1  16        5.13        1.82      5.94 o 
   5  -1  16       15.09       11.14      6.90 o 
   6  -1  16       25.26       38.35     10.59 o 
   7  -1  16       53.68       46.03     11.67 o 
   8  -1  16       22.14       21.03     10.16 o 
  -6   0  16       77.36       74.81      9.24 o 
  -5   0  16       10.03       12.85      5.51 o 
  -4   0  16        0.04        1.44      4.86 o 
  -3   0  16      104.06      106.65      9.16 o 
  -2   0  16       39.45       48.55      6.49 o 
  -1   0  16      217.06      208.07     11.17 o 
   0   0  16       69.36       59.15      6.08 o 
   1   0  16        2.69       11.07     14.29 o 
   2   0  16       58.10       65.96     11.24 o 
   3   0  16      157.54      143.48     15.40 o 
   4   0  16        2.22        0.00     11.59 o 
   5   0  16       10.09        2.41      8.53 o 
   6   0  16       39.84       45.93     15.92 o 
   7   0  16       10.75        2.88      6.19 o 
   8   0  16        6.85        9.78     13.02 o 
  -6   1  16        0.66        0.00      8.04 o 
  -5   1  16        5.65        0.29      3.50 o 
  -4   1  16        0.20        0.00      3.29 o 
  -3   1  16      357.89      354.52     17.54 o 
  -2   1  16        0.00        0.00      5.53 o 
  -1   1  16      390.00      362.50     15.78 o 
   0   1  16        9.28        5.13      5.91 o 
   1   1  16      133.50      108.01      8.02 o 
   2   1  16       74.86       66.00      7.40 o 
   3   1  16      167.10      145.47      9.09 o 
   4   1  16        1.68        4.48      6.12 o 
   5   1  16        1.20        0.00      7.16 o 
   6   1  16      119.85      114.63     16.28 o 
   7   1  16       11.55       13.98      9.17 o 
   8   1  16       10.37        0.00      5.56 o 
   9   1  16        2.30       12.83     12.70 o 
  -6   2  16       20.97        7.67      7.66 o 
  -5   2  16        3.34        0.00      5.48 o 
  -4   2  16       18.35       25.73      8.49 o 
  -3   2  16       18.82       25.62     16.25 o 
  -2   2  16       20.77       42.96      8.64 o 
  -1   2  16       69.66       71.01      9.61 o 
   0   2  16      183.07      182.65      9.98 o 
   1   2  16        5.81        0.37      2.94 o 
   2   2  16        0.00        0.00      8.37 o 
   3   2  16      105.96       94.63      7.49 o 
   4   2  16        9.02        5.94      3.85 o 
   5   2  16      244.65      210.50     11.96 o 
   6   2  16       15.57       11.25      7.72 o 
   7   2  16        6.90       17.18      5.94 o 
   8   2  16       10.85       11.86     17.00 o 
   9   2  16       36.62       38.16     20.25 o 
  -5   3  16        5.63        0.24      5.26 o 
  -4   3  16        3.19        7.18      7.27 o 
  -3   3  16       18.00       34.27      9.25 o 
  -2   3  16        6.56       25.14     10.06 o 
  -1   3  16      251.07      227.14     10.80 o 
   0   3  16       67.16       56.03      6.07 o 
   1   3  16       30.72       34.28      5.35 o 
   2   3  16        0.45        0.63      3.96 o 
   3   3  16      272.80      286.71     14.14 o 
   4   3  16        1.49        0.00      4.14 o 
   5   3  16       14.53       23.26      5.59 o 
   6   3  16        1.70        0.00      4.92 o 
   7   3  16       62.09       55.52      8.07 o 
   8   3  16        0.09        0.00      5.79 o 
   9   3  16       10.19       32.43     17.91 o 
  -5   4  16        6.88        3.68      7.52 o 
  -4   4  16        5.84        2.11      5.72 o 
  -3   4  16       10.00       14.55     12.50 o 
  -2   4  16        0.13        3.33      5.46 o 
  -1   4  16       26.10       25.02      7.30 o 
   0   4  16       22.74       18.52      7.53 o 
   1   4  16       85.47      112.09     19.97 o 
   2   4  16       65.50       54.78      5.50 o 
   3   4  16      287.97      268.35     13.34 o 
   4   4  16       29.58       32.35      5.87 o 
   5   4  16       21.49       20.06      5.35 o 
   6   4  16       32.99       35.93      6.67 o 
   7   4  16       10.89       14.29      6.23 o 
   8   4  16        0.19        0.00      7.17 o 
   9   4  16        0.20       12.11     11.30 o 
  -4   5  16        1.66        0.45      5.90 o 
  -3   5  16       20.59        7.31      6.74 o 
  -2   5  16       29.63       44.50     22.11 o 
  -1   5  16       46.21       56.65     17.39 o 
   0   5  16        5.15       12.36      7.14 o 
   1   5  16      157.86      135.10     26.03 o 
   2   5  16      196.94      215.13     24.77 o 
   3   5  16        7.21       11.81      6.09 o 
   4   5  16       78.26       71.41     11.77 o 
   5   5  16       96.13      103.97      9.50 o 
   6   5  16        1.71        5.46      4.61 o 
   7   5  16        0.95        0.00      4.19 o 
   8   5  16       14.57       15.47      6.24 o 
   9   5  16        2.04       24.52     17.06 o 
  -4   6  16        4.62        3.85      6.34 o 
  -3   6  16        7.79        3.90      6.61 o 
  -2   6  16        3.78       11.93      7.34 o 
  -1   6  16        0.71        1.95      8.14 o 
   0   6  16        1.51        0.00      7.91 o 
   1   6  16        3.21        3.29      8.04 o 
   2   6  16       25.33       28.87      8.92 o 
   3   6  16       15.29       25.26     17.84 o 
   4   6  16      198.59      203.31     18.04 o 
   5   6  16       87.94       96.29     15.28 o 
   6   6  16       26.01       35.54      7.53 o 
   7   6  16        2.33        0.00      4.19 o 
   8   6  16       88.77       98.33     11.46 o 
  -3   7  16        0.68        0.00      7.14 o 
  -2   7  16       16.89        5.93      6.93 o 
  -1   7  16       14.06       20.36     11.72 o 
   0   7  16        8.59        8.19      8.66 o 
   1   7  16        7.31       20.85     22.40 o 
   2   7  16        0.14        0.00      6.38 o 
   3   7  16       30.51       22.35      7.44 o 
   4   7  16      122.29      138.75     16.56 o 
   5   7  16        3.62        7.95      6.12 o 
   6   7  16      115.16       86.20     12.40 o 
   7   7  16       17.94       15.23      8.34 o 
   8   7  16        3.20        3.39     10.48 o 
  -1   8  16        6.02        2.29      6.09 o 
   0   8  16       12.95       52.94     12.90 o 
   1   8  16       49.05       53.50     11.06 o 
   2   8  16        0.33        0.00      6.61 o 
   3   8  16        4.73       14.82      8.73 o 
   4   8  16       12.04       16.53      7.37 o 
   5   8  16       38.89       44.12     11.83 o 
   6   8  16        7.69        9.28      8.35 o 
   7   8  16       14.86        4.99     19.18 o 
   0   9  16        0.51        0.00      9.47 o 
   1   9  16        0.49        0.00      9.31 o 
   2   9  16        2.76        8.38      9.04 o 
   3   9  16        5.78        1.32      6.77 o 
   4   9  16        0.00        7.21      7.27 o 
   5   9  16       18.00       29.89     15.50 o 
   6   9  16        7.14        4.66      7.04 o 
  -1  -7  17        2.40        0.00      6.26 o 
   0  -7  17        3.60        0.00      9.54 o 
  -3  -6  17       26.05       37.12     10.81 o 
  -2  -6  17        0.01        0.00      7.52 o 
  -1  -6  17        0.24        0.00     10.71 o 
   0  -6  17        0.06        0.00      9.77 o 
   1  -6  17       81.56       83.80     24.75 o 
   2  -6  17        0.03        0.00      9.16 o 
   3  -6  17       25.53       49.99     14.42 o 
  -4  -5  17        3.08       14.29     11.33 o 
  -3  -5  17        0.00        5.92      8.39 o 
  -2  -5  17       11.03       22.50     23.41 o 
  -1  -5  17        4.36        5.02      6.76 o 
   0  -5  17        0.43        7.96      9.77 o 
   1  -5  17        0.05        9.27     13.35 o 
   2  -5  17        3.77        0.00      8.98 o 
   3  -5  17        0.01        1.00      6.40 o 
   4  -5  17        1.14        4.10      8.52 o 
  -5  -4  17        3.57       10.26      8.12 o 
  -4  -4  17       59.12       49.56     12.11 o 
  -3  -4  17        1.57        0.00      5.96 o 
  -2  -4  17        0.39        0.00      6.25 o 
  -1  -4  17        0.10        0.00      6.14 o 
   0  -4  17        0.09        1.77     12.79 o 
   1  -4  17        0.15        0.00      6.89 o 
   2  -4  17       39.66       44.49      9.63 o 
   3  -4  17       11.11        6.38      6.84 o 
   4  -4  17       16.57       20.04      8.66 o 
   5  -4  17       19.52       38.72     12.29 o 
   6  -4  17        3.24       22.39     15.27 o 
  -5  -3  17        5.41        8.24      7.05 o 
  -4  -3  17       54.12       49.80     11.52 o 
  -3  -3  17       38.34       61.87     12.73 o 
  -2  -3  17        0.19        0.00      8.14 o 
  -1  -3  17        0.45        0.00      8.17 o 
   0  -3  17       21.27       27.19      9.41 o 
   1  -3  17       33.47       35.74      8.22 o 
   2  -3  17       16.63       20.46      7.96 o 
   3  -3  17       11.98        0.00      5.86 o 
   4  -3  17       14.30       34.02     22.60 o 
   5  -3  17        1.50        2.69     10.00 o 
   6  -3  17       12.15        8.11      8.53 o 
  -5  -2  17       19.73       16.71      8.87 o 
  -4  -2  17        9.62        0.00      6.38 o 
  -3  -2  17        5.04        6.31      6.96 o 
  -2  -2  17       33.93       30.51     10.32 o 
  -1  -2  17       11.30       13.52      8.20 o 
   0  -2  17       33.56       40.79     15.50 o 
   1  -2  17       17.70       13.15      7.39 o 
   2  -2  17        8.24       23.16     13.22 o 
   3  -2  17        1.39        0.00      5.62 o 
   4  -2  17       65.91       71.11     13.80 o 
   5  -2  17        0.00        0.01      5.47 o 
   6  -2  17       42.79       36.31     16.67 o 
   7  -2  17       44.94       39.07     15.27 o 
  -6  -1  17        9.95        7.15      5.73 o 
  -5  -1  17        1.97        4.16      5.08 o 
  -4  -1  17       44.44       43.70     11.02 o 
  -3  -1  17        7.41        3.56      4.48 o 
  -2  -1  17       49.61       62.85      7.05 o 
  -1  -1  17       47.73       55.73     10.58 o 
   0  -1  17        0.50        2.79      5.09 o 
   1  -1  17       89.72      114.79     12.92 o 
   2  -1  17        6.28        5.62      5.89 o 
   3  -1  17       14.05       28.13     13.54 o 
   4  -1  17       62.36       72.68     12.75 o 
   5  -1  17        1.29       14.37     10.65 o 
   6  -1  17        0.32       12.36     10.35 o 
   7  -1  17        3.87        8.37      8.34 o 
   8  -1  17        1.51        1.56     13.64 o 
  -6   0  17        1.90        0.00     10.87 o 
  -5   0  17        0.95        4.39      9.96 o 
  -4   0  17       11.07       19.16     13.17 o 
  -3   0  17       91.47       68.66      7.88 o 
  -2   0  17       49.11       63.75     12.11 o 
  -1   0  17       30.05       21.02      4.88 o 
   0   0  17        1.37        3.50      4.36 o 
   1   0  17        1.48        0.00      5.18 o 
   2   0  17       61.57       63.70     10.44 o 
   3   0  17        0.07        8.68     12.27 o 
   4   0  17       62.48       62.37     15.83 o 
   5   0  17       17.99       20.26      9.22 o 
   6   0  17       89.67       56.89     11.66 o 
   7   0  17        0.18       21.35     24.94 o 
   8   0  17       15.95       46.84     33.41 o 
  -5   1  17        1.28       15.76     10.61 o 
  -4   1  17        8.60        6.63      4.75 o 
  -3   1  17       17.06       13.06      8.05 o 
  -2   1  17       16.09       18.65      5.26 o 
  -1   1  17       63.25       47.30      6.30 o 
   0   1  17       66.18       60.84      6.62 o 
   1   1  17       15.99       11.05      3.89 o 
   2   1  17       55.87       49.52      6.69 o 
   3   1  17        2.66        5.14     14.85 o 
   4   1  17        0.21        1.25      5.99 o 
   5   1  17      144.81      165.54     16.82 o 
   6   1  17        5.96        0.00     15.50 o 
   7   1  17        0.34        0.00      9.47 o 
   8   1  17        3.91        8.02      8.56 o 
  -5   2  17        1.02        1.10      5.92 o 
  -4   2  17        4.03        0.00      7.65 o 
  -3   2  17       57.16       63.71     19.83 o 
  -2   2  17       24.81       36.21      5.80 o 
  -1   2  17      259.91      246.32     13.32 o 
   0   2  17        0.37        3.20      4.84 o 
   1   2  17       15.38        7.90      3.99 o 
   2   2  17        4.34        1.07      3.34 o 
   3   2  17       36.25       36.11      7.88 o 
   4   2  17        0.00        6.00      4.64 o 
   5   2  17       31.81       29.09      8.42 o 
   6   2  17        8.06        7.70      9.96 o 
   7   2  17        4.17       21.68     16.28 o 
   8   2  17        8.38       10.97      9.56 o 
  -5   3  17        7.76        8.91     13.22 o 
  -4   3  17       19.59        9.41      7.39 o 
  -3   3  17        0.00        8.79      8.01 o 
  -2   3  17       47.67       55.67     10.37 o 
  -1   3  17       48.14       46.22     10.16 o 
   0   3  17      101.31       89.65      7.08 o 
   1   3  17       24.61       23.86      5.06 o 
   2   3  17      353.34      323.11     17.78 o 
   3   3  17        1.72        2.21      4.44 o 
   4   3  17       45.53       50.31      6.86 o 
   5   3  17        7.48       11.53      5.32 o 
   6   3  17       25.22       31.00      6.44 o 
   7   3  17        1.93        0.38      5.23 o 
   8   3  17        9.69       21.18     19.34 o 
  -4   4  17        2.69        8.71     13.80 o 
  -3   4  17       13.73       11.66      8.31 o 
  -2   4  17        4.08        2.27      9.80 o 
  -1   4  17       30.54       41.07      8.73 o 
   0   4  17        7.38       20.69      6.30 o 
   1   4  17        9.44        3.46      4.67 o 
   2   4  17       89.30       98.90     10.71 o 
   3   4  17       26.40       32.06      6.04 o 
   4   4  17        0.01        0.00      4.06 o 
   5   4  17       37.03       36.62      7.04 o 
   6   4  17       10.67       15.98      5.80 o 
   7   4  17        1.56        3.35      4.62 o 
   8   4  17        0.01        0.92      4.75 o 
  -4   5  17        5.56        0.00      6.59 o 
  -3   5  17       12.31        1.75      5.90 o 
  -2   5  17        1.55        7.27      6.77 o 
  -1   5  17        2.51       13.58      8.28 o 
   0   5  17        7.88       31.44     21.55 o 
   1   5  17       13.55       24.65      8.53 o 
   2   5  17       55.47       43.75      8.37 o 
   3   5  17        8.97        3.00      8.14 o 
   4   5  17      102.38       92.10      8.65 o 
   5   5  17        0.68        6.41      4.80 o 
   6   5  17        0.09        0.00      4.60 o 
   7   5  17        2.95        4.83      4.96 o 
   8   5  17       14.88       16.47      6.96 o 
  -3   6  17        2.15        7.41      8.71 o 
  -2   6  17        4.63        8.04      9.57 o 
  -1   6  17        0.06        5.77      6.99 o 
   0   6  17        7.30       14.52      9.44 o 
   1   6  17        0.00        0.00      6.18 o 
   2   6  17        1.18        0.00      5.13 o 
   3   6  17        9.40        9.06     12.34 o 
   4   6  17        7.07        0.00      9.21 o 
   5   6  17        3.81        2.81      5.68 o 
   6   6  17       41.62       49.99     10.14 o 
   7   6  17       23.93       18.91      7.25 o 
   8   6  17       15.44        0.18      6.21 o 
  -2   7  17       14.28       18.82      9.84 o 
  -1   7  17        0.90        5.35     16.41 o 
   0   7  17       37.62       51.30     17.06 o 
   1   7  17       17.43       15.08      9.02 o 
   2   7  17        0.54        0.00      7.50 o 
   3   7  17        0.06        8.41      8.20 o 
   4   7  17       19.34        0.28      5.04 o 
   5   7  17        0.52        3.71      6.25 o 
   6   7  17        1.16       11.84      7.35 o 
   7   7  17        0.11        7.58      6.72 o 
   0   8  17        3.86        0.00      8.70 o 
   1   8  17       18.56        5.40      7.16 o 
   2   8  17       18.04       14.25      8.72 o 
   3   8  17       16.38       23.74     10.41 o 
   4   8  17        0.02        2.44     18.23 o 
   5   8  17        4.10        5.94      7.81 o 
   6   8  17        0.00        2.24      7.41 o 
   2   9  17       11.00       13.53      9.34 o 
   3   9  17        0.00        0.00      7.33 o 
   4   9  17        5.32       21.58     19.60 o 
  -1  -6  18       10.80        5.37      6.90 o 
   0  -6  18       15.87       15.02      8.35 o 
   1  -6  18        2.18        0.00      9.55 o 
  -3  -5  18        9.87       10.54      9.44 o 
  -2  -5  18        0.83        6.17      8.37 o 
  -1  -5  18        6.60        0.35      9.93 o 
   0  -5  18        2.61        0.28      6.05 o 
   1  -5  18        1.58        0.00      6.62 o 
   2  -5  18        0.93       11.54      7.75 o 
   3  -5  18       38.63       52.19     12.28 o 
  -4  -4  18        3.45        0.00      6.82 o 
  -3  -4  18        0.22        4.10      7.50 o 
  -2  -4  18       10.98        0.00      7.69 o 
  -1  -4  18        3.15        7.74     10.87 o 
   0  -4  18       12.74        5.73     10.29 o 
   1  -4  18        0.20        2.71      7.51 o 
   2  -4  18        4.30        0.00      8.68 o 
   3  -4  18        0.02        0.97      5.39 o 
   4  -4  18        0.33        0.00      7.46 o 
   5  -4  18        0.72        0.00      9.24 o 
  -4  -3  18        0.01        0.00      5.78 o 
  -3  -3  18        5.25        5.82      7.63 o 
  -2  -3  18        0.22        0.00      5.90 o 
  -1  -3  18        3.26        0.00      5.93 o 
   0  -3  18        0.16       10.96      8.45 o 
   1  -3  18       19.60       43.30     16.93 o 
   2  -3  18       17.74       27.54      7.86 o 
   3  -3  18       18.87        9.90      7.09 o 
   4  -3  18        1.41        0.00      7.46 o 
   5  -3  18       32.27       45.63     12.60 o 
   6  -3  18        6.47        4.37      8.99 o 
  -5  -2  18        1.75        0.00      8.06 o 
  -4  -2  18       19.36       17.60      9.20 o 
  -3  -2  18       44.44       42.31     17.03 o 
  -2  -2  18       57.02       53.78     22.40 o 
  -1  -2  18       36.41       39.56      8.85 o 
   0  -2  18       20.19       10.11      7.83 o 
   1  -2  18       63.54       63.77     11.22 o 
   2  -2  18        4.80       20.85      8.12 o 
   3  -2  18        2.73        6.12      7.40 o 
   4  -2  18       14.24       40.82     14.78 o 
   5  -2  18        0.92        0.00      7.54 o 
   6  -2  18        7.72       10.94      9.80 o 
  -5  -1  18       50.64       45.20     22.79 o 
  -4  -1  18        3.02        4.65      6.75 o 
  -3  -1  18        0.01        0.00      5.34 o 
  -2  -1  18        4.25        0.00      5.93 o 
  -1  -1  18       16.39       27.63     17.09 o 
   0  -1  18       49.15       61.12     12.44 o 
   1  -1  18       47.39       43.11     10.48 o 
   2  -1  18       11.06        1.12      7.07 o 
   3  -1  18        4.36       26.86     11.10 o 
   4  -1  18      112.71      132.83     15.49 o 
   5  -1  18       52.76       64.17     22.53 o 
   6  -1  18       18.43       18.79      9.96 o 
   7  -1  18        3.20        9.77      9.23 o 
  -5   0  18        5.01       10.91      7.22 o 
  -4   0  18        4.62        3.08      4.75 o 
  -3   0  18       10.81       12.52      5.74 o 
  -2   0  18       48.20       61.59     10.69 o 
  -1   0  18       22.61       24.49     10.03 o 
   0   0  18        4.13        6.92      5.83 o 
   1   0  18        3.51        3.48     11.82 o 
   2   0  18        1.67        0.00      6.58 o 
   3   0  18        2.42        6.12      6.12 o 
   4   0  18       28.15       46.45     11.38 o 
   5   0  18       26.64       36.91     16.48 o 
   6   0  18        2.74        8.32      7.06 o 
   7   0  18        3.51        0.00      6.35 o 
  -5   1  18        9.12        9.66      7.50 o 
  -4   1  18       17.93        7.72      6.91 o 
  -3   1  18        5.98        6.00      4.83 o 
  -2   1  18      116.29      102.69     10.59 o 
  -1   1  18       10.42       14.44      4.85 o 
   0   1  18       29.98       32.78      5.43 o 
   1   1  18       23.52       43.77     13.08 o 
   2   1  18        2.15       13.41      8.73 o 
   3   1  18        4.92        7.58      7.91 o 
   4   1  18        0.01        2.99     10.09 o 
   5   1  18       18.34       17.29     11.49 o 
   6   1  18      210.61      225.48     24.66 o 
   7   1  18        4.91        0.00     13.97 o 
   8   1  18        0.69       18.96     17.78 o 
  -4   2  18        0.04        0.00      5.16 o 
  -3   2  18       22.03       26.61      8.59 o 
  -2   2  18        1.93        1.13      5.63 o 
  -1   2  18        4.63       10.47      4.70 o 
   0   2  18       18.67       12.57      4.54 o 
   1   2  18        4.68        1.21      3.68 o 
   2   2  18      247.58      217.30     12.08 o 
   3   2  18       20.41       35.37      6.69 o 
   4   2  18        0.48        1.05      5.53 o 
   5   2  18       14.12       21.83      8.28 o 
   6   2  18        0.03        0.00      8.86 o 
   7   2  18        0.02        2.74      8.20 o 
   8   2  18        5.65       15.22     10.68 o 
  -4   3  18       45.66       75.91     19.83 o 
  -3   3  18        0.97        0.00      6.46 o 
  -2   3  18       72.18       70.51     17.68 o 
  -1   3  18       23.17       14.38      7.98 o 
   0   3  18       48.44       61.82     12.99 o 
   1   3  18        4.74        0.09      3.13 o 
   2   3  18        0.13        6.32      5.77 o 
   3   3  18       51.78       43.10      6.87 o 
   4   3  18       10.78       22.05      5.59 o 
   5   3  18       10.23       12.88     10.43 o 
   6   3  18        0.78        0.00      6.60 o 
   7   3  18       21.72       26.88     15.79 o 
   8   3  18        0.42        0.00     12.89 o 
  -3   4  18        0.01        1.78      5.93 o 
  -2   4  18       37.68       53.88     12.16 o 
  -1   4  18       77.71       94.76     12.83 o 
   0   4  18       30.80       12.96      7.38 o 
   1   4  18        7.72       17.65      7.07 o 
   2   4  18        5.92        7.07      6.80 o 
   3   4  18       35.07       33.80      5.67 o 
   4   4  18       25.42       30.20      7.49 o 
   5   4  18        7.14        6.42      4.74 o 
   6   4  18        2.09        0.00      5.22 o 
   7   4  18        7.21        9.10      5.95 o 
   8   4  18        0.27        7.30      9.41 o 
  -3   5  18       13.58       11.78      9.32 o 
  -2   5  18        0.00        8.42      8.40 o 
  -1   5  18       19.99       21.00     11.27 o 
   0   5  18        7.75        3.97      6.67 o 
   1   5  18       75.19       79.57     11.82 o 
   2   5  18        0.04       19.84     21.85 o 
   3   5  18        1.67        2.95      6.01 o 
   4   5  18        0.05        0.00      5.87 o 
   5   5  18        0.21        0.00      7.20 o 
   6   5  18        0.39        1.99      4.44 o 
   7   5  18        7.17        8.14      5.83 o 
  -2   6  18        0.39        0.00     10.22 o 
  -1   6  18        5.94        0.00     12.31 o 
   0   6  18       15.52        7.06      7.19 o 
   1   6  18        0.01        4.27      6.50 o 
   2   6  18       23.14       32.44      9.41 o 
   3   6  18       16.09       17.79      8.68 o 
   4   6  18        4.33        3.58      6.56 o 
   5   6  18        2.49        4.42      7.75 o 
   6   6  18        3.97       16.32      7.82 o 
   7   6  18        0.06       10.63     11.62 o 
  -1   7  18        0.22        8.87     10.78 o 
   0   7  18        6.89       34.13     15.66 o 
   1   7  18       90.44       76.62     13.46 o 
   2   7  18       25.63       29.75      8.97 o 
   3   7  18       11.13       17.48      7.85 o 
   4   7  18        8.24       18.27      8.27 o 
   5   7  18        1.13        0.19      6.80 o 
   6   7  18        5.10       14.12      7.41 o 
   1   8  18       17.74       27.28     11.10 o 
   2   8  18        0.44        0.00      9.38 o 
   3   8  18        0.58       13.04      8.04 o 
   4   8  18        3.40        8.05      7.94 o 
   5   8  18        1.85        0.00      8.24 o 
  -1  -5  19        4.05        5.36      7.83 o 
   0  -5  19        5.42        9.76      8.24 o 
   1  -5  19        0.81        0.00      7.51 o 
   2  -5  19        3.87        1.70      9.44 o 
  -3  -4  19        0.95        0.00      8.01 o 
  -2  -4  19        1.94       21.75     18.13 o 
  -1  -4  19      125.60      131.71     17.27 o 
   0  -4  19        0.00        0.98      6.54 o 
   1  -4  19        6.50       11.50      8.06 o 
   2  -4  19       25.89       52.22     12.68 o 
   3  -4  19       35.63       49.19     23.87 o 
  -3  -3  19        3.84        9.74     13.61 o 
  -2  -3  19        7.89       13.95      8.01 o 
  -1  -3  19        0.18        0.00     11.20 o 
   0  -3  19        6.49       17.70      9.51 o 
   1  -3  19        0.00        4.87     10.00 o 
   2  -3  19        0.03        0.00      6.58 o 
   3  -3  19       22.43       16.52      8.38 o 
   4  -3  19        0.31        0.00      8.68 o 
   5  -3  19        2.28        2.27      9.51 o 
  -4  -2  19        0.97       10.46     15.46 o 
  -3  -2  19       11.42       15.60      9.50 o 
  -2  -2  19       27.53       34.65     19.31 o 
  -1  -2  19       58.67       44.64      9.72 o 
   0  -2  19       50.77       52.08     11.20 o 
   1  -2  19       22.55       12.01      8.09 o 
   2  -2  19       54.84       54.93     10.47 o 
   3  -2  19        0.36        0.00      7.05 o 
   4  -2  19        2.20       28.06      9.32 o 
   5  -2  19       37.23       40.78     18.76 o 
  -4  -1  19        1.03        1.79      6.79 o 
  -3  -1  19       16.00       26.98     19.37 o 
  -2  -1  19        0.65        0.00      6.62 o 
  -1  -1  19        0.20        5.81      6.67 o 
   0  -1  19       11.73        4.53      6.20 o 
   1  -1  19        0.06        0.00      7.23 o 
   2  -1  19       37.41       44.66     11.67 o 
   3  -1  19        0.93        0.00      7.54 o 
   4  -1  19       10.23       11.04      8.42 o 
   5  -1  19        2.72       17.71      9.97 o 
   6  -1  19        0.18        0.67      7.02 o 
  -3   0  19        4.81        0.00      8.60 o 
  -2   0  19        4.98        8.18     11.92 o 
  -1   0  19        6.34       15.60      7.57 o 
   0   0  19        2.38        0.51      4.76 o 
   1   0  19       26.30       18.36      7.86 o 
   2   0  19       17.89       32.24     13.90 o 
   3   0  19       21.15       42.20     16.28 o 
   4   0  19       82.81       81.44     14.12 o 
   5   0  19        0.06        1.27      8.37 o 
   6   0  19       48.47       78.69     15.67 o 
  -4   1  19        0.01        0.00      6.68 o 
  -3   1  19       21.26       21.48      8.02 o 
  -2   1  19        0.00        0.00      4.41 o 
  -1   1  19       82.82       63.10      8.25 o 
   0   1  19       20.95       18.53      6.86 o 
   1   1  19       17.78        8.38      6.01 o 
   2   1  19        3.33        2.14     11.59 o 
   3   1  19        7.09        7.55      7.26 o 
   4   1  19        3.94       13.27      9.02 o 
   5   1  19       20.53       21.29      9.99 o 
   6   1  19        0.41        0.00      6.89 o 
   7   1  19       49.48       42.80     13.12 o 
  -4   2  19        0.58       12.73      9.80 o 
  -3   2  19       15.65       27.50      9.12 o 
  -2   2  19       54.40       51.13     11.40 o 
  -1   2  19        0.65        4.22      6.37 o 
   0   2  19        0.78        0.39      3.34 o 
   1   2  19       10.91        5.67      5.67 o 
   2   2  19       41.41       56.68     10.22 o 
   3   2  19       22.45       17.93      6.86 o 
   4   2  19        3.31        7.43      7.46 o 
   5   2  19        4.54        0.00     12.08 o 
   6   2  19       58.44       42.85     11.65 o 
   7   2  19        1.63       10.87     10.21 o 
  -3   3  19        6.74        4.74      7.62 o 
  -2   3  19       10.49       12.90      7.85 o 
  -1   3  19        0.45        0.00      7.04 o 
   0   3  19        3.63        4.39     11.43 o 
   1   3  19        6.98        5.11      5.41 o 
   2   3  19        0.06        0.00      4.25 o 
   3   3  19        3.61       13.34      5.32 o 
   4   3  19        9.88        2.85      6.39 o 
   5   3  19       43.49       76.45     22.44 o 
   6   3  19       12.04       17.40      9.02 o 
   7   3  19        0.11        0.00      6.05 o 
  -3   4  19        3.46        0.00      7.41 o 
  -2   4  19       33.44       36.86     11.19 o 
  -1   4  19       11.15       38.29     16.60 o 
   0   4  19        8.38        7.07      6.43 o 
   1   4  19       60.37       68.75     11.80 o 
   2   4  19       20.64       11.38      7.46 o 
   3   4  19       19.75       26.78     16.64 o 
   4   4  19        0.61        0.00      3.82 o 
   5   4  19       57.02       63.06      9.05 o 
   6   4  19        3.62        1.11      7.29 o 
   7   4  19       46.28       34.77     15.79 o 
  -2   5  19       12.42        0.98      7.52 o 
  -1   5  19        1.02        2.04      7.13 o 
   0   5  19        8.03       19.35      9.21 o 
   1   5  19       18.25       31.42      8.81 o 
   2   5  19       32.46       47.69      9.34 o 
   3   5  19        3.86        1.89      6.07 o 
   4   5  19       11.13       13.35      8.18 o 
   5   5  19        0.45        1.10      5.10 o 
   6   5  19        2.01        5.22      6.12 o 
  -1   6  19        3.58       28.02     18.43 o 
   0   6  19        3.83        3.70      7.73 o 
   1   6  19        0.00        1.21     10.55 o 
   2   6  19        6.75        0.00      7.07 o 
   3   6  19        0.58        0.00      6.40 o 
   4   6  19        0.87        5.78      7.53 o 
   5   6  19        9.56        7.28      7.44 o 
   6   6  19        0.00        7.18     13.19 o 
   1   7  19        3.35        3.62      7.95 o 
   2   7  19       22.22        8.83      7.41 o 
   3   7  19        6.38        5.00      7.80 o 
   4   7  19        0.15        8.67      7.02 o 
   5   7  19        0.48        0.00      6.77 o 
   0  -4  20        1.76       37.17     39.39 o 
   1  -4  20        0.00       21.84     10.76 o 
  -2  -3  20        6.70       14.77      8.70 o 
  -1  -3  20       11.75       18.88      8.92 o 
   0  -3  20        6.15        1.52      6.14 o 
   1  -3  20        0.90        5.21      7.66 o 
   2  -3  20       42.15       49.03     13.97 o 
   3  -3  20       12.16       26.03     13.06 o 
  -2  -2  20       35.57       39.98     11.66 o 
  -1  -2  20        0.50        6.52      8.38 o 
   0  -2  20       32.60       16.18      8.11 o 
   1  -2  20       45.08       81.62     25.99 o 
   2  -2  20        0.56        0.00      9.70 o 
   3  -2  20        0.07       20.59     10.26 o 
   4  -2  20        0.98        3.04      6.81 o 
  -3  -1  20       19.34       28.81     11.92 o 
  -2  -1  20       10.53        7.24     13.28 o 
  -1  -1  20        1.60        4.63      7.39 o 
   0  -1  20        0.02        9.87      8.14 o 
   1  -1  20        7.60       10.93      8.77 o 
   2  -1  20        0.57        0.00      6.60 o 
   3  -1  20        0.01        7.46      8.66 o 
   4  -1  20       24.54       37.10     18.66 o 
   5  -1  20       26.03       15.85     16.93 o 
  -3   0  20        0.47        0.00     10.81 o 
  -2   0  20       49.55       45.25     13.12 o 
  -1   0  20       26.83       26.50      8.45 o 
   0   0  20        0.82        1.49      5.88 o 
   1   0  20        0.94        3.26      8.50 o 
   2   0  20        0.02        2.03      6.22 o 
   3   0  20        3.33       11.00      7.63 o 
   4   0  20        7.43       33.84     27.84 o 
   5   0  20        7.16        9.02      8.13 o 
   6   0  20        5.11       16.08     10.66 o 
  -3   1  20        2.93       21.03     12.05 o 
  -2   1  20        3.10        9.90     12.11 o 
  -1   1  20        2.36        0.00      5.78 o 
   0   1  20        3.59       17.54      8.86 o 
   1   1  20        0.35        7.18      6.32 o 
   2   1  20        0.00        0.45      6.22 o 
   3   1  20        0.05        6.13      7.34 o 
   4   1  20       21.98       13.18      8.49 o 
   5   1  20        1.97        2.07      5.93 o 
   6   1  20       15.88       35.45     37.57 o 
  -2   2  20       37.40       32.66     10.77 o 
  -1   2  20       22.37        7.03     11.98 o 
   0   2  20       18.39       32.89     16.02 o 
   1   2  20        0.28        0.00      8.30 o 
   2   2  20        0.92        0.00      5.84 o 
   3   2  20       18.12       21.30      8.01 o 
   4   2  20        2.69        0.00      6.68 o 
   5   2  20       34.65       54.84     11.46 o 
   6   2  20        0.46        0.00      7.86 o 
  -2   3  20        0.00        3.66      8.69 o 
  -1   3  20       23.57       23.89      9.13 o 
   0   3  20        5.34        3.30      6.09 o 
   1   3  20        9.69        5.05      6.25 o 
   2   3  20        8.12        9.96     12.18 o 
   3   3  20       38.13       34.56      8.44 o 
   4   3  20        2.06       12.11      7.45 o 
   5   3  20       14.96       16.70      9.00 o 
   6   3  20       15.94        9.89      9.57 o 
  -1   4  20       13.36       12.38      8.60 o 
   0   4  20        1.47       12.97      7.67 o 
   1   4  20       75.08       79.57     20.32 o 
   2   4  20        0.16        0.64      5.87 o 
   3   4  20        1.59        9.88      7.85 o 
   4   4  20        0.73        0.00      9.64 o 
   5   4  20        4.94        0.00      9.57 o 
   6   4  20        5.52        7.62     12.18 o 
   0   5  20        6.67       13.38      7.41 o 
   1   5  20        4.90        5.85      7.38 o 
   2   5  20       11.57       14.46     11.46 o 
   3   5  20        1.84        0.34     11.23 o 
   4   5  20        3.33        2.91      7.46 o 
   5   5  20       16.23       15.67     13.12 o 
   1   6  20        3.52        5.34      6.32 o 
   2   6  20        3.82        0.00     11.07 o 
   3   6  20        1.52        9.21     10.26 o 
   4   6  20        1.84       14.55      9.62 o 
   0  -2  21        0.10        0.00      7.88 o 
   1  -2  21        4.69        8.96      8.20 o 
   2  -2  21        0.47        0.00      7.41 o 
  -1  -1  21        0.00       23.58     10.20 o 
   0  -1  21        1.44        0.00      7.81 o 
   1  -1  21       27.50       13.96     17.71 o 
   2  -1  21        0.26       15.86     16.57 o 
   3  -1  21        2.79       10.92     10.87 o 
  -1   0  21       15.65       13.12      8.71 o 
   0   0  21       23.94       29.83     10.80 o 
   1   0  21        0.17        3.53      7.46 o 
   2   0  21        8.98       32.25     14.26 o 
   3   0  21        0.74        5.99     10.61 o 
   4   0  21        5.29       10.10      9.57 o 
  -1   1  21        3.53        0.00      8.53 o 
   0   1  21        1.34       12.44     11.07 o 
   1   1  21        2.53       10.98      7.95 o 
   2   1  21        1.59        2.06      6.66 o 
   3   1  21        3.99       29.25     14.68 o 
   4   1  21        0.00        5.04      8.89 o 
   5   1  21        2.29        0.00      9.85 o 
  -1   2  21        0.18        0.00      7.29 o 
   0   2  21       10.04        6.77     11.53 o 
   1   2  21        5.58        0.00      9.12 o 
   2   2  21       38.99       39.34     10.09 o 
   3   2  21        0.05        7.98      6.95 o 
   4   2  21        3.68        7.31     12.11 o 
   5   2  21       12.16       13.51      8.50 o 
   0   3  21       13.40        0.00      9.83 o 
   1   3  21        8.46        5.53     11.79 o 
   2   3  21        1.45       36.01     15.95 o 
   3   3  21        1.70       17.32     13.61 o 
   5   3  21       18.62        5.60     12.83 o 
   0   4  21       12.79       13.01      8.38 o 
   1   4  21        3.18        9.31     12.96 o 
   2   4  21       19.89       24.62     13.35 o 
   3   4  21       29.47       13.94     14.39 o 
   4   4  21       21.29       29.56     13.22 o 
   2   5  21        1.47        0.00      8.74 o 
   3   5  21        0.76        0.00     12.44 o 
                                                 
